# Supplementary material for: Extensive Polymorphism in the Molecular Ferroelectric 18-Crown-6 Oxonium Tetrachloro-Gallium(III)
Source: Cryst Growth Des. 2023 Mar 23;23(4):2860–9. doi: 10.1021/acs.cgd.3c00017 (PMC10080656; doi:10.1021/acs.cgd.3c00017)
Supplement: Supplementary file 1 — cg3c00017_si_001.txt [file cg3c00017_si_001.txt]

#isodistort_version_number 
!isoversion 6.11

#atom_sphere_radius_in_angstroms 
!atommaxradius    0.40000

#angstroms_per_magneton 
!angstromspermagneton    0.50000

#angstroms_per_radian 
!angstromsperradian    4.00000

#default_isotropy_uiso_parameter 
!defaultuiso    0.04000

#maximum_bond_length_in_angstroms 
!maxbondlength    2.50000

#view_width_in_pixels 
!appletwidth   1024

#parentcell_parameters_in_angstroms_and_radians 
!parentcell 
       20.15231       13.32847       15.20963        1.57080        1.57080        1.57080

#parent_origin_in_supercell_units 
!parentorigin 
   0.50000   0.00000   0.00000

#rows_are_parent_basis_vectors_in_supercell_units 
!parentbasis 
   0.00000   1.00000   0.00000
  -1.00000   0.00000   0.00000
   0.00000   0.00000   1.00000

#parentatom/label/element 
!atomtypelist 
   1 Ga1 Ga 
   2 Cl1 Cl 
   3 Cl2 Cl 
   4 Cl3 Cl 
   5 Cl4 Cl 
   6 O01 O 
   7 O02 O 
   8 O03 O 
   9 O04 O 
  10 O05 O 
  11 O06 O 
  12 C01 C 
  13 C02 C 
  14 C03 C 
  15 C04 C 
  16 C05 C 
  17 C06 C 
  18 C07 C 
  19 C08 C 
  20 C09 C 
  21 C10 C 
  22 C11 C 
  23 C12 C 

#parentatom/subatom/label 
!atomsubtypelist 
   1   1 Ga2 
   1   2 Ga1 
   2   1 Cl2 
   2   2 Cl1 
   3   1 Cl7 
   3   2 Cl4 
   4   1 Cl6 
   4   2 Cl5 
   5   1 Cl3 
   5   2 Cl8 
   6   1 O10 
   6   2 O6 
   7   1 O12 
   7   2 O4 
   8   1 O2 
   8   2 O1 
   9   1 O3 
   9   2 O11 
  10   1 O5 
  10   2 O9 
  11   1 O8 
  11   2 O7 
  12   1 C17 
  12   2 C8 
  13   1 C19 
  13   2 C6 
  14   1 C22 
  14   2 C4 
  15   1 C24 
  15   2 C2 
  16   1 C1 
  16   2 C23 
  17   1 C3 
  17   2 C21 
  18   1 C5 
  18   2 C20 
  19   1 C7 
  19   2 C18 
  20   1 C9 
  20   2 C16 
  21   1 C12 
  21   2 C13 
  22   1 C14 
  22   2 C11 
  23   1 C15 
  23   2 C10 

#parentatom/type/subatom/x/y/z/_for_each_subatom 
!atomcoordlist 
    1    1    1   0.00767   0.65131   0.91564 
    1    1    2   0.49233   0.15131   0.08436 
    1    1    3   0.99233   0.34869   0.08436 
    1    1    4   0.50767   0.84869   0.91564 
    1    2    1   0.50767   0.34869   0.58436 
    1    2    2   0.99233   0.84869   0.41564 
    1    2    3   0.49233   0.65131   0.41564 
    1    2    4   0.00767   0.15131   0.58436 
    2    1    1   0.02473   0.56150   0.83710 
    2    1    2   0.47527   0.06150   0.16290 
    2    1    3   0.97527   0.43850   0.16290 
    2    1    4   0.52473   0.93850   0.83710 
    2    2    1   0.52473   0.43850   0.66290 
    2    2    2   0.97527   0.93850   0.33710 
    2    2    3   0.47527   0.56150   0.33710 
    2    2    4   0.02473   0.06150   0.66290 
    3    1    1   0.87980   0.70820   0.86752 
    3    1    2   0.62020   0.20820   0.13248 
    3    1    3   0.12020   0.29180   0.13248 
    3    1    4   0.37980   0.79180   0.86752 
    3    2    1   0.37980   0.29180   0.63248 
    3    2    2   0.12020   0.79180   0.36752 
    3    2    3   0.62020   0.70820   0.36752 
    3    2    4   0.87980   0.20820   0.63248 
    4    1    1   0.97985   0.62438   0.05230 
    4    1    2   0.52015   0.12438   0.94770 
    4    1    3   0.02015   0.37562   0.94770 
    4    1    4   0.47985   0.87562   0.05230 
    4    2    1   0.47985   0.37562   0.44770 
    4    2    2   0.02015   0.87562   0.55230 
    4    2    3   0.52015   0.62438   0.55230 
    4    2    4   0.97985   0.12438   0.44770 
    5    1    1   0.14550   0.70940   0.90946 
    5    1    2   0.35450   0.20940   0.09054 
    5    1    3   0.85450   0.29060   0.09054 
    5    1    4   0.64550   0.79060   0.90946 
    5    2    1   0.64550   0.29060   0.59054 
    5    2    2   0.85450   0.79060   0.40946 
    5    2    3   0.35450   0.70940   0.40946 
    5    2    4   0.14550   0.20940   0.59054 
    6    1    1   0.83160   0.86260   0.15760 
    6    1    2   0.66840   0.36260   0.84240 
    6    1    3   0.16840   0.13740   0.84240 
    6    1    4   0.33160   0.63740   0.15760 
    6    2    1   0.33160   0.13740   0.34240 
    6    2    2   0.16840   0.63740   0.65760 
    6    2    3   0.66840   0.86260   0.65760 
    6    2    4   0.83160   0.36260   0.34240 
    7    1    1   0.77730   0.99509   0.15775 
    7    1    2   0.72270   0.49509   0.84225 
    7    1    3   0.22270   0.00491   0.84225 
    7    1    4   0.27730   0.50491   0.15775 
    7    2    1   0.27730   0.00491   0.34225 
    7    2    2   0.22270   0.50491   0.65775 
    7    2    3   0.72270   0.99509   0.65775 
    7    2    4   0.77730   0.49509   0.34225 
    8    1    1   0.92911   0.08790   0.17492 
    8    1    2   0.57089   0.58790   0.82508 
    8    1    3   0.07089   0.91210   0.82508 
    8    1    4   0.42911   0.41210   0.17492 
    8    2    1   0.42911   0.91210   0.32508 
    8    2    2   0.07089   0.41210   0.67492 
    8    2    3   0.57089   0.08790   0.67492 
    8    2    4   0.92911   0.58790   0.32508 
    9    1    1   0.11520   0.05580   0.10632 
    9    1    2   0.38480   0.55580   0.89368 
    9    1    3   0.88480   0.94420   0.89368 
    9    1    4   0.61520   0.44420   0.10632 
    9    2    1   0.61520   0.94420   0.39368 
    9    2    2   0.88480   0.44420   0.60632 
    9    2    3   0.38480   0.05580   0.60632 
    9    2    4   0.11520   0.55580   0.39368 
   10    1    1   0.16960   0.92328   0.10618 
   10    1    2   0.33040   0.42328   0.89382 
   10    1    3   0.83040   0.07672   0.89382 
   10    1    4   0.66960   0.57672   0.10618 
   10    2    1   0.66960   0.07672   0.39382 
   10    2    2   0.83040   0.57672   0.60618 
   10    2    3   0.33040   0.92328   0.60618 
   10    2    4   0.16960   0.42328   0.39382 
   11    1    1   0.01775   0.83040   0.08899 
   11    1    2   0.48225   0.33040   0.91101 
   11    1    3   0.98225   0.16960   0.91101 
   11    1    4   0.51775   0.66960   0.08899 
   11    2    1   0.51775   0.16960   0.41101 
   11    2    2   0.98225   0.66960   0.58899 
   11    2    3   0.48225   0.83040   0.58899 
   11    2    4   0.01775   0.33040   0.41101 
   12    1    1   0.73730   0.88480   0.14435 
   12    1    2   0.76270   0.38480   0.85565 
   12    1    3   0.26270   0.11520   0.85565 
   12    1    4   0.23730   0.61520   0.14435 
   12    2    1   0.23730   0.11520   0.35565 
   12    2    2   0.26270   0.61520   0.64435 
   12    2    3   0.76270   0.88480   0.64435 
   12    2    4   0.73730   0.38480   0.35565 
   13    1    1   0.72200   0.94601   0.19375 
   13    1    2   0.77800   0.44601   0.80625 
   13    1    3   0.27800   0.05399   0.80625 
   13    1    4   0.22200   0.55399   0.19375 
   13    2    1   0.22200   0.05399   0.30625 
   13    2    2   0.27800   0.55399   0.69375 
   13    2    3   0.77800   0.94601   0.69375 
   13    2    4   0.72200   0.44601   0.30625 
   14    1    1   0.76820   0.05280   0.20199 
   14    1    2   0.73180   0.55280   0.79801 
   14    1    3   0.23180   0.94720   0.79801 
   14    1    4   0.26820   0.44720   0.20199 
   14    2    1   0.26820   0.94720   0.29801 
   14    2    2   0.23180   0.44720   0.70199 
   14    2    3   0.73180   0.05280   0.70199 
   14    2    4   0.76820   0.55280   0.29801 
   15    1    1   0.83170   0.10310   0.16115 
   15    1    2   0.66830   0.60310   0.83885 
   15    1    3   0.16830   0.89690   0.83885 
   15    1    4   0.33170   0.39690   0.16115 
   15    2    1   0.33170   0.89690   0.33885 
   15    2    2   0.16830   0.39690   0.66115 
   15    2    3   0.66830   0.10310   0.66115 
   15    2    4   0.83170   0.60310   0.33885 
   16    1    1   0.99188   0.13190   0.13677 
   16    1    2   0.50812   0.63190   0.86323 
   16    1    3   0.00812   0.86810   0.86323 
   16    1    4   0.49188   0.36810   0.13677 
   16    2    1   0.49188   0.86810   0.36323 
   16    2    2   0.00812   0.36810   0.63677 
   16    2    3   0.50812   0.13190   0.63677 
   16    2    4   0.99188   0.63190   0.36323 
   17    1    1   0.09550   0.11170   0.15217 
   17    1    2   0.40450   0.61170   0.84783 
   17    1    3   0.90450   0.88830   0.84783 
   17    1    4   0.59550   0.38830   0.15217 
   17    2    1   0.59550   0.88830   0.34783 
   17    2    2   0.90450   0.38830   0.65217 
   17    2    3   0.40450   0.11170   0.65217 
   17    2    4   0.09550   0.61170   0.34783 
   18    1    1   0.20950   0.03360   0.11958 
   18    1    2   0.29050   0.53360   0.88042 
   18    1    3   0.79050   0.96640   0.88042 
   18    1    4   0.70950   0.46640   0.11958 
   18    2    1   0.70950   0.96640   0.38042 
   18    2    2   0.79050   0.46640   0.61958 
   18    2    3   0.29050   0.03360   0.61958 
   18    2    4   0.20950   0.53360   0.38042 
   19    1    1   0.22490   0.97236   0.07018 
   19    1    2   0.27510   0.47236   0.92982 
   19    1    3   0.77510   0.02764   0.92982 
   19    1    4   0.72490   0.52764   0.07018 
   19    2    1   0.72490   0.02764   0.42982 
   19    2    2   0.77510   0.52764   0.57018 
   19    2    3   0.27510   0.97236   0.57018 
   19    2    4   0.22490   0.47236   0.42982 
   20    1    1   0.17870   0.86550   0.06193 
   20    1    2   0.32130   0.36550   0.93807 
   20    1    3   0.82130   0.13450   0.93807 
   20    1    4   0.67870   0.63450   0.06193 
   20    2    1   0.67870   0.13450   0.43807 
   20    2    2   0.82130   0.63450   0.56193 
   20    2    3   0.32130   0.86550   0.56193 
   20    2    4   0.17870   0.36550   0.43807 
   21    1    1   0.11510   0.81530   0.10276 
   21    1    2   0.38490   0.31530   0.89724 
   21    1    3   0.88490   0.18470   0.89724 
   21    1    4   0.61510   0.68470   0.10276 
   21    2    1   0.61510   0.18470   0.39724 
   21    2    2   0.88490   0.68470   0.60276 
   21    2    3   0.38490   0.81530   0.60276 
   21    2    4   0.11510   0.31530   0.39724 
   22    1    1   0.95497   0.78650   0.12713 
   22    1    2   0.54503   0.28650   0.87287 
   22    1    3   0.04503   0.21350   0.87287 
   22    1    4   0.45497   0.71350   0.12713 
   22    2    1   0.45497   0.21350   0.37287 
   22    2    2   0.04503   0.71350   0.62713 
   22    2    3   0.54503   0.78650   0.62713 
   22    2    4   0.95497   0.28650   0.37287 
   23    1    1   0.85130   0.80670   0.11175 
   23    1    2   0.64870   0.30670   0.88825 
   23    1    3   0.14870   0.19330   0.88825 
   23    1    4   0.35130   0.69330   0.11175 
   23    2    1   0.35130   0.19330   0.38825 
   23    2    2   0.14870   0.69330   0.61175 
   23    2    3   0.64870   0.80670   0.61175 
   23    2    4   0.85130   0.30670   0.38825 

#occupation_for_each_subatom_(same_order_as_atomcoordlist) 
!atomocclist 
   1.00000 
   1.00000 
   1.00000 
   1.00000 
   1.00000 
   1.00000 
   1.00000 
   1.00000 
   1.00000 
   1.00000 
   1.00000 
   1.00000 
   1.00000 
   1.00000 
   1.00000 
   1.00000 
   1.00000 
   1.00000 
   1.00000 
   1.00000 
   1.00000 
   1.00000 
   1.00000 
   1.00000 
   1.00000 
   1.00000 
   1.00000 
   1.00000 
   1.00000 
   1.00000 
   1.00000 
   1.00000 
   1.00000 
   1.00000 
   1.00000 
   1.00000 
   1.00000 
   1.00000 
   1.00000 
   1.00000 
   1.00000 
   1.00000 
   1.00000 
   1.00000 
   1.00000 
   1.00000 
   1.00000 
   1.00000 
   1.00000 
   1.00000 
   1.00000 
   1.00000 
   1.00000 
   1.00000 
   1.00000 
   1.00000 
   1.00000 
   1.00000 
   1.00000 
   1.00000 
   1.00000 
   1.00000 
   1.00000 
   1.00000 
   1.00000 
   1.00000 
   1.00000 
   1.00000 
   1.00000 
   1.00000 
   1.00000 
   1.00000 
   1.00000 
   1.00000 
   1.00000 
   1.00000 
   1.00000 
   1.00000 
   1.00000 
   1.00000 
   1.00000 
   1.00000 
   1.00000 
   1.00000 
   1.00000 
   1.00000 
   1.00000 
   1.00000 
   1.00000 
   1.00000 
   1.00000 
   1.00000 
   1.00000 
   1.00000 
   1.00000 
   1.00000 
   1.00000 
   1.00000 
   1.00000 
   1.00000 
   1.00000 
   1.00000 
   1.00000 
   1.00000 
   1.00000 
   1.00000 
   1.00000 
   1.00000 
   1.00000 
   1.00000 
   1.00000 
   1.00000 
   1.00000 
   1.00000 
   1.00000 
   1.00000 
   1.00000 
   1.00000 
   1.00000 
   1.00000 
   1.00000 
   1.00000 
   1.00000 
   1.00000 
   1.00000 
   1.00000 
   1.00000 
   1.00000 
   1.00000 
   1.00000 
   1.00000 
   1.00000 
   1.00000 
   1.00000 
   1.00000 
   1.00000 
   1.00000 
   1.00000 
   1.00000 
   1.00000 
   1.00000 
   1.00000 
   1.00000 
   1.00000 
   1.00000 
   1.00000 
   1.00000 
   1.00000 
   1.00000 
   1.00000 
   1.00000 
   1.00000 
   1.00000 
   1.00000 
   1.00000 
   1.00000 
   1.00000 
   1.00000 
   1.00000 
   1.00000 
   1.00000 
   1.00000 
   1.00000 
   1.00000 
   1.00000 
   1.00000 
   1.00000 
   1.00000 
   1.00000 
   1.00000 
   1.00000 
   1.00000 
   1.00000 
   1.00000 
   1.00000 
   1.00000 
   1.00000 
   1.00000 
   1.00000 
   1.00000 
   1.00000 
   1.00000 
   1.00000 
   1.00000 

#magnetic_moment_mx/my/mz_for_each_subatom_(same_order_as_atomcoordlist) 
!atommaglist 
   0.00000   0.00000   0.00000 
   0.00000   0.00000   0.00000 
   0.00000   0.00000   0.00000 
   0.00000   0.00000   0.00000 
   0.00000   0.00000   0.00000 
   0.00000   0.00000   0.00000 
   0.00000   0.00000   0.00000 
   0.00000   0.00000   0.00000 
   0.00000   0.00000   0.00000 
   0.00000   0.00000   0.00000 
   0.00000   0.00000   0.00000 
   0.00000   0.00000   0.00000 
   0.00000   0.00000   0.00000 
   0.00000   0.00000   0.00000 
   0.00000   0.00000   0.00000 
   0.00000   0.00000   0.00000 
   0.00000   0.00000   0.00000 
   0.00000   0.00000   0.00000 
   0.00000   0.00000   0.00000 
   0.00000   0.00000   0.00000 
   0.00000   0.00000   0.00000 
   0.00000   0.00000   0.00000 
   0.00000   0.00000   0.00000 
   0.00000   0.00000   0.00000 
   0.00000   0.00000   0.00000 
   0.00000   0.00000   0.00000 
   0.00000   0.00000   0.00000 
   0.00000   0.00000   0.00000 
   0.00000   0.00000   0.00000 
   0.00000   0.00000   0.00000 
   0.00000   0.00000   0.00000 
   0.00000   0.00000   0.00000 
   0.00000   0.00000   0.00000 
   0.00000   0.00000   0.00000 
   0.00000   0.00000   0.00000 
   0.00000   0.00000   0.00000 
   0.00000   0.00000   0.00000 
   0.00000   0.00000   0.00000 
   0.00000   0.00000   0.00000 
   0.00000   0.00000   0.00000 
   0.00000   0.00000   0.00000 
   0.00000   0.00000   0.00000 
   0.00000   0.00000   0.00000 
   0.00000   0.00000   0.00000 
   0.00000   0.00000   0.00000 
   0.00000   0.00000   0.00000 
   0.00000   0.00000   0.00000 
   0.00000   0.00000   0.00000 
   0.00000   0.00000   0.00000 
   0.00000   0.00000   0.00000 
   0.00000   0.00000   0.00000 
   0.00000   0.00000   0.00000 
   0.00000   0.00000   0.00000 
   0.00000   0.00000   0.00000 
   0.00000   0.00000   0.00000 
   0.00000   0.00000   0.00000 
   0.00000   0.00000   0.00000 
   0.00000   0.00000   0.00000 
   0.00000   0.00000   0.00000 
   0.00000   0.00000   0.00000 
   0.00000   0.00000   0.00000 
   0.00000   0.00000   0.00000 
   0.00000   0.00000   0.00000 
   0.00000   0.00000   0.00000 
   0.00000   0.00000   0.00000 
   0.00000   0.00000   0.00000 
   0.00000   0.00000   0.00000 
   0.00000   0.00000   0.00000 
   0.00000   0.00000   0.00000 
   0.00000   0.00000   0.00000 
   0.00000   0.00000   0.00000 
   0.00000   0.00000   0.00000 
   0.00000   0.00000   0.00000 
   0.00000   0.00000   0.00000 
   0.00000   0.00000   0.00000 
   0.00000   0.00000   0.00000 
   0.00000   0.00000   0.00000 
   0.00000   0.00000   0.00000 
   0.00000   0.00000   0.00000 
   0.00000   0.00000   0.00000 
   0.00000   0.00000   0.00000 
   0.00000   0.00000   0.00000 
   0.00000   0.00000   0.00000 
   0.00000   0.00000   0.00000 
   0.00000   0.00000   0.00000 
   0.00000   0.00000   0.00000 
   0.00000   0.00000   0.00000 
   0.00000   0.00000   0.00000 
   0.00000   0.00000   0.00000 
   0.00000   0.00000   0.00000 
   0.00000   0.00000   0.00000 
   0.00000   0.00000   0.00000 
   0.00000   0.00000   0.00000 
   0.00000   0.00000   0.00000 
   0.00000   0.00000   0.00000 
   0.00000   0.00000   0.00000 
   0.00000   0.00000   0.00000 
   0.00000   0.00000   0.00000 
   0.00000   0.00000   0.00000 
   0.00000   0.00000   0.00000 
   0.00000   0.00000   0.00000 
   0.00000   0.00000   0.00000 
   0.00000   0.00000   0.00000 
   0.00000   0.00000   0.00000 
   0.00000   0.00000   0.00000 
   0.00000   0.00000   0.00000 
   0.00000   0.00000   0.00000 
   0.00000   0.00000   0.00000 
   0.00000   0.00000   0.00000 
   0.00000   0.00000   0.00000 
   0.00000   0.00000   0.00000 
   0.00000   0.00000   0.00000 
   0.00000   0.00000   0.00000 
   0.00000   0.00000   0.00000 
   0.00000   0.00000   0.00000 
   0.00000   0.00000   0.00000 
   0.00000   0.00000   0.00000 
   0.00000   0.00000   0.00000 
   0.00000   0.00000   0.00000 
   0.00000   0.00000   0.00000 
   0.00000   0.00000   0.00000 
   0.00000   0.00000   0.00000 
   0.00000   0.00000   0.00000 
   0.00000   0.00000   0.00000 
   0.00000   0.00000   0.00000 
   0.00000   0.00000   0.00000 
   0.00000   0.00000   0.00000 
   0.00000   0.00000   0.00000 
   0.00000   0.00000   0.00000 
   0.00000   0.00000   0.00000 
   0.00000   0.00000   0.00000 
   0.00000   0.00000   0.00000 
   0.00000   0.00000   0.00000 
   0.00000   0.00000   0.00000 
   0.00000   0.00000   0.00000 
   0.00000   0.00000   0.00000 
   0.00000   0.00000   0.00000 
   0.00000   0.00000   0.00000 
   0.00000   0.00000   0.00000 
   0.00000   0.00000   0.00000 
   0.00000   0.00000   0.00000 
   0.00000   0.00000   0.00000 
   0.00000   0.00000   0.00000 
   0.00000   0.00000   0.00000 
   0.00000   0.00000   0.00000 
   0.00000   0.00000   0.00000 
   0.00000   0.00000   0.00000 
   0.00000   0.00000   0.00000 
   0.00000   0.00000   0.00000 
   0.00000   0.00000   0.00000 
   0.00000   0.00000   0.00000 
   0.00000   0.00000   0.00000 
   0.00000   0.00000   0.00000 
   0.00000   0.00000   0.00000 
   0.00000   0.00000   0.00000 
   0.00000   0.00000   0.00000 
   0.00000   0.00000   0.00000 
   0.00000   0.00000   0.00000 
   0.00000   0.00000   0.00000 
   0.00000   0.00000   0.00000 
   0.00000   0.00000   0.00000 
   0.00000   0.00000   0.00000 
   0.00000   0.00000   0.00000 
   0.00000   0.00000   0.00000 
   0.00000   0.00000   0.00000 
   0.00000   0.00000   0.00000 
   0.00000   0.00000   0.00000 
   0.00000   0.00000   0.00000 
   0.00000   0.00000   0.00000 
   0.00000   0.00000   0.00000 
   0.00000   0.00000   0.00000 
   0.00000   0.00000   0.00000 
   0.00000   0.00000   0.00000 
   0.00000   0.00000   0.00000 
   0.00000   0.00000   0.00000 
   0.00000   0.00000   0.00000 
   0.00000   0.00000   0.00000 
   0.00000   0.00000   0.00000 
   0.00000   0.00000   0.00000 
   0.00000   0.00000   0.00000 
   0.00000   0.00000   0.00000 
   0.00000   0.00000   0.00000 
   0.00000   0.00000   0.00000 
   0.00000   0.00000   0.00000 

#rotation_rx/ry/rz_for_each_subatom_(same_order_as_atomcoordlist) 
!atomrotlist 
   0.00000   0.00000   0.00000 
   0.00000   0.00000   0.00000 
   0.00000   0.00000   0.00000 
   0.00000   0.00000   0.00000 
   0.00000   0.00000   0.00000 
   0.00000   0.00000   0.00000 
   0.00000   0.00000   0.00000 
   0.00000   0.00000   0.00000 
   0.00000   0.00000   0.00000 
   0.00000   0.00000   0.00000 
   0.00000   0.00000   0.00000 
   0.00000   0.00000   0.00000 
   0.00000   0.00000   0.00000 
   0.00000   0.00000   0.00000 
   0.00000   0.00000   0.00000 
   0.00000   0.00000   0.00000 
   0.00000   0.00000   0.00000 
   0.00000   0.00000   0.00000 
   0.00000   0.00000   0.00000 
   0.00000   0.00000   0.00000 
   0.00000   0.00000   0.00000 
   0.00000   0.00000   0.00000 
   0.00000   0.00000   0.00000 
   0.00000   0.00000   0.00000 
   0.00000   0.00000   0.00000 
   0.00000   0.00000   0.00000 
   0.00000   0.00000   0.00000 
   0.00000   0.00000   0.00000 
   0.00000   0.00000   0.00000 
   0.00000   0.00000   0.00000 
   0.00000   0.00000   0.00000 
   0.00000   0.00000   0.00000 
   0.00000   0.00000   0.00000 
   0.00000   0.00000   0.00000 
   0.00000   0.00000   0.00000 
   0.00000   0.00000   0.00000 
   0.00000   0.00000   0.00000 
   0.00000   0.00000   0.00000 
   0.00000   0.00000   0.00000 
   0.00000   0.00000   0.00000 
   0.00000   0.00000   0.00000 
   0.00000   0.00000   0.00000 
   0.00000   0.00000   0.00000 
   0.00000   0.00000   0.00000 
   0.00000   0.00000   0.00000 
   0.00000   0.00000   0.00000 
   0.00000   0.00000   0.00000 
   0.00000   0.00000   0.00000 
   0.00000   0.00000   0.00000 
   0.00000   0.00000   0.00000 
   0.00000   0.00000   0.00000 
   0.00000   0.00000   0.00000 
   0.00000   0.00000   0.00000 
   0.00000   0.00000   0.00000 
   0.00000   0.00000   0.00000 
   0.00000   0.00000   0.00000 
   0.00000   0.00000   0.00000 
   0.00000   0.00000   0.00000 
   0.00000   0.00000   0.00000 
   0.00000   0.00000   0.00000 
   0.00000   0.00000   0.00000 
   0.00000   0.00000   0.00000 
   0.00000   0.00000   0.00000 
   0.00000   0.00000   0.00000 
   0.00000   0.00000   0.00000 
   0.00000   0.00000   0.00000 
   0.00000   0.00000   0.00000 
   0.00000   0.00000   0.00000 
   0.00000   0.00000   0.00000 
   0.00000   0.00000   0.00000 
   0.00000   0.00000   0.00000 
   0.00000   0.00000   0.00000 
   0.00000   0.00000   0.00000 
   0.00000   0.00000   0.00000 
   0.00000   0.00000   0.00000 
   0.00000   0.00000   0.00000 
   0.00000   0.00000   0.00000 
   0.00000   0.00000   0.00000 
   0.00000   0.00000   0.00000 
   0.00000   0.00000   0.00000 
   0.00000   0.00000   0.00000 
   0.00000   0.00000   0.00000 
   0.00000   0.00000   0.00000 
   0.00000   0.00000   0.00000 
   0.00000   0.00000   0.00000 
   0.00000   0.00000   0.00000 
   0.00000   0.00000   0.00000 
   0.00000   0.00000   0.00000 
   0.00000   0.00000   0.00000 
   0.00000   0.00000   0.00000 
   0.00000   0.00000   0.00000 
   0.00000   0.00000   0.00000 
   0.00000   0.00000   0.00000 
   0.00000   0.00000   0.00000 
   0.00000   0.00000   0.00000 
   0.00000   0.00000   0.00000 
   0.00000   0.00000   0.00000 
   0.00000   0.00000   0.00000 
   0.00000   0.00000   0.00000 
   0.00000   0.00000   0.00000 
   0.00000   0.00000   0.00000 
   0.00000   0.00000   0.00000 
   0.00000   0.00000   0.00000 
   0.00000   0.00000   0.00000 
   0.00000   0.00000   0.00000 
   0.00000   0.00000   0.00000 
   0.00000   0.00000   0.00000 
   0.00000   0.00000   0.00000 
   0.00000   0.00000   0.00000 
   0.00000   0.00000   0.00000 
   0.00000   0.00000   0.00000 
   0.00000   0.00000   0.00000 
   0.00000   0.00000   0.00000 
   0.00000   0.00000   0.00000 
   0.00000   0.00000   0.00000 
   0.00000   0.00000   0.00000 
   0.00000   0.00000   0.00000 
   0.00000   0.00000   0.00000 
   0.00000   0.00000   0.00000 
   0.00000   0.00000   0.00000 
   0.00000   0.00000   0.00000 
   0.00000   0.00000   0.00000 
   0.00000   0.00000   0.00000 
   0.00000   0.00000   0.00000 
   0.00000   0.00000   0.00000 
   0.00000   0.00000   0.00000 
   0.00000   0.00000   0.00000 
   0.00000   0.00000   0.00000 
   0.00000   0.00000   0.00000 
   0.00000   0.00000   0.00000 
   0.00000   0.00000   0.00000 
   0.00000   0.00000   0.00000 
   0.00000   0.00000   0.00000 
   0.00000   0.00000   0.00000 
   0.00000   0.00000   0.00000 
   0.00000   0.00000   0.00000 
   0.00000   0.00000   0.00000 
   0.00000   0.00000   0.00000 
   0.00000   0.00000   0.00000 
   0.00000   0.00000   0.00000 
   0.00000   0.00000   0.00000 
   0.00000   0.00000   0.00000 
   0.00000   0.00000   0.00000 
   0.00000   0.00000   0.00000 
   0.00000   0.00000   0.00000 
   0.00000   0.00000   0.00000 
   0.00000   0.00000   0.00000 
   0.00000   0.00000   0.00000 
   0.00000   0.00000   0.00000 
   0.00000   0.00000   0.00000 
   0.00000   0.00000   0.00000 
   0.00000   0.00000   0.00000 
   0.00000   0.00000   0.00000 
   0.00000   0.00000   0.00000 
   0.00000   0.00000   0.00000 
   0.00000   0.00000   0.00000 
   0.00000   0.00000   0.00000 
   0.00000   0.00000   0.00000 
   0.00000   0.00000   0.00000 
   0.00000   0.00000   0.00000 
   0.00000   0.00000   0.00000 
   0.00000   0.00000   0.00000 
   0.00000   0.00000   0.00000 
   0.00000   0.00000   0.00000 
   0.00000   0.00000   0.00000 
   0.00000   0.00000   0.00000 
   0.00000   0.00000   0.00000 
   0.00000   0.00000   0.00000 
   0.00000   0.00000   0.00000 
   0.00000   0.00000   0.00000 
   0.00000   0.00000   0.00000 
   0.00000   0.00000   0.00000 
   0.00000   0.00000   0.00000 
   0.00000   0.00000   0.00000 
   0.00000   0.00000   0.00000 
   0.00000   0.00000   0.00000 
   0.00000   0.00000   0.00000 
   0.00000   0.00000   0.00000 
   0.00000   0.00000   0.00000 
   0.00000   0.00000   0.00000 
   0.00000   0.00000   0.00000 
   0.00000   0.00000   0.00000 
   0.00000   0.00000   0.00000 
   0.00000   0.00000   0.00000 

#ellipsoid_exx/eyy/ezz/eyz/exz/exy_for_each_subatom_(same_order_as_atomcoordlist) 
!atomelplist 
   0.04000   0.04000   0.04000   0.00000   0.00000   0.00000 
   0.04000   0.04000   0.04000   0.00000   0.00000   0.00000 
   0.04000   0.04000   0.04000   0.00000   0.00000   0.00000 
   0.04000   0.04000   0.04000   0.00000   0.00000   0.00000 
   0.04000   0.04000   0.04000   0.00000   0.00000   0.00000 
   0.04000   0.04000   0.04000   0.00000   0.00000   0.00000 
   0.04000   0.04000   0.04000   0.00000   0.00000   0.00000 
   0.04000   0.04000   0.04000   0.00000   0.00000   0.00000 
   0.04000   0.04000   0.04000   0.00000   0.00000   0.00000 
   0.04000   0.04000   0.04000   0.00000   0.00000   0.00000 
   0.04000   0.04000   0.04000   0.00000   0.00000   0.00000 
   0.04000   0.04000   0.04000   0.00000   0.00000   0.00000 
   0.04000   0.04000   0.04000   0.00000   0.00000   0.00000 
   0.04000   0.04000   0.04000   0.00000   0.00000   0.00000 
   0.04000   0.04000   0.04000   0.00000   0.00000   0.00000 
   0.04000   0.04000   0.04000   0.00000   0.00000   0.00000 
   0.04000   0.04000   0.04000   0.00000   0.00000   0.00000 
   0.04000   0.04000   0.04000   0.00000   0.00000   0.00000 
   0.04000   0.04000   0.04000   0.00000   0.00000   0.00000 
   0.04000   0.04000   0.04000   0.00000   0.00000   0.00000 
   0.04000   0.04000   0.04000   0.00000   0.00000   0.00000 
   0.04000   0.04000   0.04000   0.00000   0.00000   0.00000 
   0.04000   0.04000   0.04000   0.00000   0.00000   0.00000 
   0.04000   0.04000   0.04000   0.00000   0.00000   0.00000 
   0.04000   0.04000   0.04000   0.00000   0.00000   0.00000 
   0.04000   0.04000   0.04000   0.00000   0.00000   0.00000 
   0.04000   0.04000   0.04000   0.00000   0.00000   0.00000 
   0.04000   0.04000   0.04000   0.00000   0.00000   0.00000 
   0.04000   0.04000   0.04000   0.00000   0.00000   0.00000 
   0.04000   0.04000   0.04000   0.00000   0.00000   0.00000 
   0.04000   0.04000   0.04000   0.00000   0.00000   0.00000 
   0.04000   0.04000   0.04000   0.00000   0.00000   0.00000 
   0.04000   0.04000   0.04000   0.00000   0.00000   0.00000 
   0.04000   0.04000   0.04000   0.00000   0.00000   0.00000 
   0.04000   0.04000   0.04000   0.00000   0.00000   0.00000 
   0.04000   0.04000   0.04000   0.00000   0.00000   0.00000 
   0.04000   0.04000   0.04000   0.00000   0.00000   0.00000 
   0.04000   0.04000   0.04000   0.00000   0.00000   0.00000 
   0.04000   0.04000   0.04000   0.00000   0.00000   0.00000 
   0.04000   0.04000   0.04000   0.00000   0.00000   0.00000 
   0.04000   0.04000   0.04000   0.00000   0.00000   0.00000 
   0.04000   0.04000   0.04000   0.00000   0.00000   0.00000 
   0.04000   0.04000   0.04000   0.00000   0.00000   0.00000 
   0.04000   0.04000   0.04000   0.00000   0.00000   0.00000 
   0.04000   0.04000   0.04000   0.00000   0.00000   0.00000 
   0.04000   0.04000   0.04000   0.00000   0.00000   0.00000 
   0.04000   0.04000   0.04000   0.00000   0.00000   0.00000 
   0.04000   0.04000   0.04000   0.00000   0.00000   0.00000 
   0.04000   0.04000   0.04000   0.00000   0.00000   0.00000 
   0.04000   0.04000   0.04000   0.00000   0.00000   0.00000 
   0.04000   0.04000   0.04000   0.00000   0.00000   0.00000 
   0.04000   0.04000   0.04000   0.00000   0.00000   0.00000 
   0.04000   0.04000   0.04000   0.00000   0.00000   0.00000 
   0.04000   0.04000   0.04000   0.00000   0.00000   0.00000 
   0.04000   0.04000   0.04000   0.00000   0.00000   0.00000 
   0.04000   0.04000   0.04000   0.00000   0.00000   0.00000 
   0.04000   0.04000   0.04000   0.00000   0.00000   0.00000 
   0.04000   0.04000   0.04000   0.00000   0.00000   0.00000 
   0.04000   0.04000   0.04000   0.00000   0.00000   0.00000 
   0.04000   0.04000   0.04000   0.00000   0.00000   0.00000 
   0.04000   0.04000   0.04000   0.00000   0.00000   0.00000 
   0.04000   0.04000   0.04000   0.00000   0.00000   0.00000 
   0.04000   0.04000   0.04000   0.00000   0.00000   0.00000 
   0.04000   0.04000   0.04000   0.00000   0.00000   0.00000 
   0.04000   0.04000   0.04000   0.00000   0.00000   0.00000 
   0.04000   0.04000   0.04000   0.00000   0.00000   0.00000 
   0.04000   0.04000   0.04000   0.00000   0.00000   0.00000 
   0.04000   0.04000   0.04000   0.00000   0.00000   0.00000 
   0.04000   0.04000   0.04000   0.00000   0.00000   0.00000 
   0.04000   0.04000   0.04000   0.00000   0.00000   0.00000 
   0.04000   0.04000   0.04000   0.00000   0.00000   0.00000 
   0.04000   0.04000   0.04000   0.00000   0.00000   0.00000 
   0.04000   0.04000   0.04000   0.00000   0.00000   0.00000 
   0.04000   0.04000   0.04000   0.00000   0.00000   0.00000 
   0.04000   0.04000   0.04000   0.00000   0.00000   0.00000 
   0.04000   0.04000   0.04000   0.00000   0.00000   0.00000 
   0.04000   0.04000   0.04000   0.00000   0.00000   0.00000 
   0.04000   0.04000   0.04000   0.00000   0.00000   0.00000 
   0.04000   0.04000   0.04000   0.00000   0.00000   0.00000 
   0.04000   0.04000   0.04000   0.00000   0.00000   0.00000 
   0.04000   0.04000   0.04000   0.00000   0.00000   0.00000 
   0.04000   0.04000   0.04000   0.00000   0.00000   0.00000 
   0.04000   0.04000   0.04000   0.00000   0.00000   0.00000 
   0.04000   0.04000   0.04000   0.00000   0.00000   0.00000 
   0.04000   0.04000   0.04000   0.00000   0.00000   0.00000 
   0.04000   0.04000   0.04000   0.00000   0.00000   0.00000 
   0.04000   0.04000   0.04000   0.00000   0.00000   0.00000 
   0.04000   0.04000   0.04000   0.00000   0.00000   0.00000 
   0.04000   0.04000   0.04000   0.00000   0.00000   0.00000 
   0.04000   0.04000   0.04000   0.00000   0.00000   0.00000 
   0.04000   0.04000   0.04000   0.00000   0.00000   0.00000 
   0.04000   0.04000   0.04000   0.00000   0.00000   0.00000 
   0.04000   0.04000   0.04000   0.00000   0.00000   0.00000 
   0.04000   0.04000   0.04000   0.00000   0.00000   0.00000 
   0.04000   0.04000   0.04000   0.00000   0.00000   0.00000 
   0.04000   0.04000   0.04000   0.00000   0.00000   0.00000 
   0.04000   0.04000   0.04000   0.00000   0.00000   0.00000 
   0.04000   0.04000   0.04000   0.00000   0.00000   0.00000 
   0.04000   0.04000   0.04000   0.00000   0.00000   0.00000 
   0.04000   0.04000   0.04000   0.00000   0.00000   0.00000 
   0.04000   0.04000   0.04000   0.00000   0.00000   0.00000 
   0.04000   0.04000   0.04000   0.00000   0.00000   0.00000 
   0.04000   0.04000   0.04000   0.00000   0.00000   0.00000 
   0.04000   0.04000   0.04000   0.00000   0.00000   0.00000 
   0.04000   0.04000   0.04000   0.00000   0.00000   0.00000 
   0.04000   0.04000   0.04000   0.00000   0.00000   0.00000 
   0.04000   0.04000   0.04000   0.00000   0.00000   0.00000 
   0.04000   0.04000   0.04000   0.00000   0.00000   0.00000 
   0.04000   0.04000   0.04000   0.00000   0.00000   0.00000 
   0.04000   0.04000   0.04000   0.00000   0.00000   0.00000 
   0.04000   0.04000   0.04000   0.00000   0.00000   0.00000 
   0.04000   0.04000   0.04000   0.00000   0.00000   0.00000 
   0.04000   0.04000   0.04000   0.00000   0.00000   0.00000 
   0.04000   0.04000   0.04000   0.00000   0.00000   0.00000 
   0.04000   0.04000   0.04000   0.00000   0.00000   0.00000 
   0.04000   0.04000   0.04000   0.00000   0.00000   0.00000 
   0.04000   0.04000   0.04000   0.00000   0.00000   0.00000 
   0.04000   0.04000   0.04000   0.00000   0.00000   0.00000 
   0.04000   0.04000   0.04000   0.00000   0.00000   0.00000 
   0.04000   0.04000   0.04000   0.00000   0.00000   0.00000 
   0.04000   0.04000   0.04000   0.00000   0.00000   0.00000 
   0.04000   0.04000   0.04000   0.00000   0.00000   0.00000 
   0.04000   0.04000   0.04000   0.00000   0.00000   0.00000 
   0.04000   0.04000   0.04000   0.00000   0.00000   0.00000 
   0.04000   0.04000   0.04000   0.00000   0.00000   0.00000 
   0.04000   0.04000   0.04000   0.00000   0.00000   0.00000 
   0.04000   0.04000   0.04000   0.00000   0.00000   0.00000 
   0.04000   0.04000   0.04000   0.00000   0.00000   0.00000 
   0.04000   0.04000   0.04000   0.00000   0.00000   0.00000 
   0.04000   0.04000   0.04000   0.00000   0.00000   0.00000 
   0.04000   0.04000   0.04000   0.00000   0.00000   0.00000 
   0.04000   0.04000   0.04000   0.00000   0.00000   0.00000 
   0.04000   0.04000   0.04000   0.00000   0.00000   0.00000 
   0.04000   0.04000   0.04000   0.00000   0.00000   0.00000 
   0.04000   0.04000   0.04000   0.00000   0.00000   0.00000 
   0.04000   0.04000   0.04000   0.00000   0.00000   0.00000 
   0.04000   0.04000   0.04000   0.00000   0.00000   0.00000 
   0.04000   0.04000   0.04000   0.00000   0.00000   0.00000 
   0.04000   0.04000   0.04000   0.00000   0.00000   0.00000 
   0.04000   0.04000   0.04000   0.00000   0.00000   0.00000 
   0.04000   0.04000   0.04000   0.00000   0.00000   0.00000 
   0.04000   0.04000   0.04000   0.00000   0.00000   0.00000 
   0.04000   0.04000   0.04000   0.00000   0.00000   0.00000 
   0.04000   0.04000   0.04000   0.00000   0.00000   0.00000 
   0.04000   0.04000   0.04000   0.00000   0.00000   0.00000 
   0.04000   0.04000   0.04000   0.00000   0.00000   0.00000 
   0.04000   0.04000   0.04000   0.00000   0.00000   0.00000 
   0.04000   0.04000   0.04000   0.00000   0.00000   0.00000 
   0.04000   0.04000   0.04000   0.00000   0.00000   0.00000 
   0.04000   0.04000   0.04000   0.00000   0.00000   0.00000 
   0.04000   0.04000   0.04000   0.00000   0.00000   0.00000 
   0.04000   0.04000   0.04000   0.00000   0.00000   0.00000 
   0.04000   0.04000   0.04000   0.00000   0.00000   0.00000 
   0.04000   0.04000   0.04000   0.00000   0.00000   0.00000 
   0.04000   0.04000   0.04000   0.00000   0.00000   0.00000 
   0.04000   0.04000   0.04000   0.00000   0.00000   0.00000 
   0.04000   0.04000   0.04000   0.00000   0.00000   0.00000 
   0.04000   0.04000   0.04000   0.00000   0.00000   0.00000 
   0.04000   0.04000   0.04000   0.00000   0.00000   0.00000 
   0.04000   0.04000   0.04000   0.00000   0.00000   0.00000 
   0.04000   0.04000   0.04000   0.00000   0.00000   0.00000 
   0.04000   0.04000   0.04000   0.00000   0.00000   0.00000 
   0.04000   0.04000   0.04000   0.00000   0.00000   0.00000 
   0.04000   0.04000   0.04000   0.00000   0.00000   0.00000 
   0.04000   0.04000   0.04000   0.00000   0.00000   0.00000 
   0.04000   0.04000   0.04000   0.00000   0.00000   0.00000 
   0.04000   0.04000   0.04000   0.00000   0.00000   0.00000 
   0.04000   0.04000   0.04000   0.00000   0.00000   0.00000 
   0.04000   0.04000   0.04000   0.00000   0.00000   0.00000 
   0.04000   0.04000   0.04000   0.00000   0.00000   0.00000 
   0.04000   0.04000   0.04000   0.00000   0.00000   0.00000 
   0.04000   0.04000   0.04000   0.00000   0.00000   0.00000 
   0.04000   0.04000   0.04000   0.00000   0.00000   0.00000 
   0.04000   0.04000   0.04000   0.00000   0.00000   0.00000 
   0.04000   0.04000   0.04000   0.00000   0.00000   0.00000 
   0.04000   0.04000   0.04000   0.00000   0.00000   0.00000 
   0.04000   0.04000   0.04000   0.00000   0.00000   0.00000 
   0.04000   0.04000   0.04000   0.00000   0.00000   0.00000 
   0.04000   0.04000   0.04000   0.00000   0.00000   0.00000 
   0.04000   0.04000   0.04000   0.00000   0.00000   0.00000 
   0.04000   0.04000   0.04000   0.00000   0.00000   0.00000 
   0.04000   0.04000   0.04000   0.00000   0.00000   0.00000 
   0.04000   0.04000   0.04000   0.00000   0.00000   0.00000 
   0.04000   0.04000   0.04000   0.00000   0.00000   0.00000 

#parentatom1/type1/subatom1/parentatom2/type2/subatom2_for_each_bond 
!bondlist 
    1    1    1      2    1    1 
    1    1    1      5    1    1 
    1    1    2      2    1    2 
    1    1    2      3    1    2 
    1    1    2      5    1    2 
    1    1    3      2    1    3 
    1    1    3      5    1    3 
    1    1    4      2    1    4 
    1    1    4      3    1    4 
    1    1    4      5    1    4 
    1    2    1      2    2    1 
    1    2    1      3    2    1 
    1    2    1      4    2    1 
    1    2    1      5    2    1 
    1    2    2      2    2    2 
    1    2    2      5    2    2 
    1    2    3      2    2    3 
    1    2    3      3    2    3 
    1    2    3      4    2    3 
    1    2    3      5    2    3 
    1    2    4      2    2    4 
    1    2    4      5    2    4 
    2    1    1      5    1    1 
    2    1    1      6    2    2 
    2    1    1     17    1    2 
    2    1    1     18    1    2 
    2    1    2      3    1    2 
    2    1    2      5    1    2 
    2    1    2      6    2    1 
    2    1    2     17    1    1 
    2    1    2     18    1    1 
    2    1    3      5    1    3 
    2    1    3      6    2    4 
    2    1    3     17    1    4 
    2    1    3     18    1    4 
    2    1    4      3    1    4 
    2    1    4      5    1    4 
    2    1    4      6    2    3 
    2    1    4     17    1    3 
    2    1    4     18    1    3 
    2    2    1      3    2    1 
    2    2    1      4    2    1 
    2    2    1      5    2    1 
    2    2    1      6    1    2 
    2    2    1     13    2    2 
    2    2    1     14    2    2 
    2    2    1     18    2    2 
    2    2    2      5    2    2 
    2    2    2      6    1    1 
    2    2    2     18    2    1 
    2    2    3      3    2    3 
    2    2    3      4    2    3 
    2    2    3      5    2    3 
    2    2    3      6    1    4 
    2    2    3     13    2    4 
    2    2    3     14    2    4 
    2    2    3     18    2    4 
    2    2    4      5    2    4 
    2    2    4      6    1    3 
    2    2    4     18    2    3 
    3    1    1      5    1    4 
    3    1    1     15    1    2 
    3    1    1     17    1    3 
    3    1    1     21    2    2 
    3    1    2      5    1    2 
    3    1    2      5    1    3 
    3    1    2     15    1    1 
    3    1    2     16    1    4 
    3    1    2     17    1    4 
    3    1    2     21    2    1 
    3    1    3      5    1    2 
    3    1    3     15    1    4 
    3    1    3     17    1    1 
    3    1    3     21    2    4 
    3    1    4      5    1    1 
    3    1    4      5    1    4 
    3    1    4     15    1    3 
    3    1    4     16    1    2 
    3    1    4     17    1    2 
    3    1    4     21    2    3 
    3    2    1      4    2    1 
    3    2    1      5    2    1 
    3    2    1      5    2    4 
    3    2    1     14    2    2 
    3    2    1     15    2    2 
    3    2    1     16    2    3 
    3    2    1     17    2    3 
    3    2    1     23    2    1 
    3    2    2      4    2    2 
    3    2    2      5    2    3 
    3    2    2     14    2    1 
    3    2    2     15    2    1 
    3    2    2     17    2    4 
    3    2    2     23    2    2 
    3    2    3      4    2    3 
    3    2    3      5    2    2 
    3    2    3      5    2    3 
    3    2    3     14    2    4 
    3    2    3     15    2    4 
    3    2    3     16    2    1 
    3    2    3     17    2    1 
    3    2    3     23    2    3 
    3    2    4      4    2    4 
    3    2    4      5    2    1 
    3    2    4     14    2    3 
    3    2    4     15    2    3 
    3    2    4     17    2    2 
    3    2    4     23    2    4 
    4    1    1     18    1    4 
    4    1    1     19    1    4 
    4    1    1     22    1    1 
    4    1    2     12    1    3 
    4    1    2     19    1    3 
    4    1    2     21    1    2 
    4    1    2     22    1    2 
    4    1    3     18    1    2 
    4    1    3     19    1    2 
    4    1    3     22    1    3 
    4    1    4     12    1    1 
    4    1    4     19    1    1 
    4    1    4     21    1    4 
    4    1    4     22    1    4 
    4    2    1      5    2    1 
    4    2    1     12    2    4 
    4    2    1     13    2    4 
    4    2    1     22    2    1 
    4    2    2     22    2    2 
    4    2    3      5    2    3 
    4    2    3     12    2    2 
    4    2    3     13    2    2 
    4    2    3     22    2    3 
    4    2    4     22    2    4 
    5    1    1     16    1    2 
    5    1    1     17    1    2 
    5    1    2     17    1    1 
    5    1    3     16    1    4 
    5    1    3     17    1    4 
    5    1    4     17    1    3 
    5    2    1     21    2    1 
    5    2    1     22    1    2 
    5    2    2     21    2    2 
    5    2    2     22    1    1 
    5    2    3     21    2    3 
    5    2    3     22    1    4 
    5    2    4     21    2    4 
    5    2    4     22    1    3 
    6    1    1      7    1    1 
    6    1    1     12    1    1 
    6    1    1     13    1    1 
    6    1    1     18    2    1 
    6    1    1     22    1    1 
    6    1    1     23    1    1 
    6    1    2      7    1    2 
    6    1    2     11    1    2 
    6    1    2     12    1    2 
    6    1    2     13    1    2 
    6    1    2     18    2    2 
    6    1    2     22    1    2 
    6    1    2     23    1    2 
    6    1    3      7    1    3 
    6    1    3     12    1    3 
    6    1    3     13    1    3 
    6    1    3     18    2    3 
    6    1    3     22    1    3 
    6    1    3     23    1    3 
    6    1    4      7    1    4 
    6    1    4     11    1    4 
    6    1    4     12    1    4 
    6    1    4     13    1    4 
    6    1    4     18    2    4 
    6    1    4     22    1    4 
    6    1    4     23    1    4 
    6    2    1      7    2    1 
    6    2    1     11    2    1 
    6    2    1     12    2    1 
    6    2    1     13    2    1 
    6    2    1     17    1    1 
    6    2    1     21    2    1 
    6    2    1     22    2    1 
    6    2    1     23    2    1 
    6    2    2      7    2    2 
    6    2    2     12    2    2 
    6    2    2     13    2    2 
    6    2    2     17    1    2 
    6    2    2     22    2    2 
    6    2    2     23    2    2 
    6    2    3      7    2    3 
    6    2    3     11    2    3 
    6    2    3     12    2    3 
    6    2    3     13    2    3 
    6    2    3     17    1    3 
    6    2    3     21    2    3 
    6    2    3     22    2    3 
    6    2    3     23    2    3 
    6    2    4      7    2    4 
    6    2    4     12    2    4 
    6    2    4     13    2    4 
    6    2    4     17    1    4 
    6    2    4     22    2    4 
    6    2    4     23    2    4 
    7    1    1     12    1    1 
    7    1    1     13    1    1 
    7    1    1     18    2    1 
    7    1    2      8    1    2 
    7    1    2     12    1    2 
    7    1    2     13    1    2 
    7    1    2     14    1    2 
    7    1    2     15    1    2 
    7    1    2     16    1    2 
    7    1    2     18    2    2 
    7    1    3     12    1    3 
    7    1    3     13    1    3 
    7    1    3     18    2    3 
    7    1    4      8    1    4 
    7    1    4     12    1    4 
    7    1    4     13    1    4 
    7    1    4     14    1    4 
    7    1    4     15    1    4 
    7    1    4     16    1    4 
    7    1    4     18    2    4 
    7    2    1     12    2    1 
    7    2    1     13    2    1 
    7    2    1     18    1    1 
    7    2    2      8    2    2 
    7    2    2     12    2    2 
    7    2    2     13    2    2 
    7    2    2     14    2    2 
    7    2    2     15    2    2 
    7    2    2     18    1    2 
    7    2    2     19    2    4 
    7    2    3     12    2    3 
    7    2    3     13    2    3 
    7    2    3     18    1    3 
    7    2    4      8    2    4 
    7    2    4     12    2    4 
    7    2    4     13    2    4 
    7    2    4     14    2    4 
    7    2    4     15    2    4 
    7    2    4     18    1    4 
    7    2    4     19    2    2 
    8    1    1     14    1    1 
    8    1    1     15    1    1 
    8    1    1     16    1    1 
    8    1    2      9    1    2 
    8    1    2     13    1    2 
    8    1    2     14    1    2 
    8    1    2     15    1    2 
    8    1    2     16    1    2 
    8    1    2     17    1    2 
    8    1    3     14    1    3 
    8    1    3     15    1    3 
    8    1    3     16    1    3 
    8    1    4      9    1    4 
    8    1    4     13    1    4 
    8    1    4     14    1    4 
    8    1    4     15    1    4 
    8    1    4     16    1    4 
    8    1    4     17    1    4 
    8    2    1      9    2    1 
    8    2    1     14    2    1 
    8    2    1     15    2    1 
    8    2    1     16    2    1 
    8    2    1     17    2    1 
    8    2    1     18    2    1 
    8    2    2     14    2    2 
    8    2    2     15    2    2 
    8    2    2     16    2    2 
    8    2    3      9    2    3 
    8    2    3     14    2    3 
    8    2    3     15    2    3 
    8    2    3     16    2    3 
    8    2    3     17    2    3 
    8    2    3     18    2    3 
    8    2    4     14    2    4 
    8    2    4     15    2    4 
    8    2    4     16    2    4 
    9    1    1     13    2    1 
    9    1    1     17    1    1 
    9    1    1     18    1    1 
    9    1    2     10    1    2 
    9    1    2     13    2    2 
    9    1    2     16    1    2 
    9    1    2     17    1    2 
    9    1    2     18    1    2 
    9    1    2     19    1    2 
    9    1    3     13    2    3 
    9    1    3     17    1    3 
    9    1    3     18    1    3 
    9    1    4     10    1    4 
    9    1    4     13    2    4 
    9    1    4     16    1    4 
    9    1    4     17    1    4 
    9    1    4     18    1    4 
    9    1    4     19    1    4 
    9    2    1     13    1    1 
    9    2    1     15    2    1 
    9    2    1     16    2    1 
    9    2    1     17    2    1 
    9    2    1     18    2    1 
    9    2    2     10    2    2 
    9    2    2     13    1    2 
    9    2    2     17    2    2 
    9    2    2     18    2    2 
    9    2    2     19    2    2 
    9    2    3     13    1    3 
    9    2    3     15    2    3 
    9    2    3     16    2    3 
    9    2    3     17    2    3 
    9    2    3     18    2    3 
    9    2    4     10    2    4 
    9    2    4     13    1    4 
    9    2    4     17    2    4 
    9    2    4     18    2    4 
    9    2    4     19    2    4 
   10    1    1     11    1    1 
   10    1    1     14    2    1 
   10    1    1     19    1    1 
   10    1    1     20    1    1 
   10    1    1     21    1    1 
   10    1    2     11    1    2 
   10    1    2     14    2    2 
   10    1    2     18    1    2 
   10    1    2     19    1    2 
   10    1    2     20    1    2 
   10    1    2     21    1    2 
   10    1    2     22    1    2 
   10    1    3     11    1    3 
   10    1    3     14    2    3 
   10    1    3     19    1    3 
   10    1    3     20    1    3 
   10    1    3     21    1    3 
   10    1    4     11    1    4 
   10    1    4     14    2    4 
   10    1    4     18    1    4 
   10    1    4     19    1    4 
   10    1    4     20    1    4 
   10    1    4     21    1    4 
   10    1    4     22    1    4 
   10    2    1     11    2    1 
   10    2    1     14    1    1 
   10    2    1     19    2    1 
   10    2    1     20    2    1 
   10    2    1     21    2    1 
   10    2    2     11    2    2 
   10    2    2     13    1    2 
   10    2    2     14    1    2 
   10    2    2     18    2    2 
   10    2    2     19    2    2 
   10    2    2     20    2    2 
   10    2    2     21    2    2 
   10    2    3     11    2    3 
   10    2    3     14    1    3 
   10    2    3     19    2    3 
   10    2    3     20    2    3 
   10    2    3     21    2    3 
   10    2    4     11    2    4 
   10    2    4     13    1    4 
   10    2    4     14    1    4 
   10    2    4     18    2    4 
   10    2    4     19    2    4 
   10    2    4     20    2    4 
   10    2    4     21    2    4 
   11    1    1     19    1    1 
   11    1    1     20    1    1 
   11    1    1     21    1    1 
   11    1    2     19    1    2 
   11    1    2     20    1    2 
   11    1    2     21    1    2 
   11    1    2     22    1    2 
   11    1    2     23    1    2 
   11    1    3     19    1    3 
   11    1    3     20    1    3 
   11    1    3     21    1    3 
   11    1    4     19    1    4 
   11    1    4     20    1    4 
   11    1    4     21    1    4 
   11    1    4     22    1    4 
   11    1    4     23    1    4 
   11    2    1     12    2    1 
   11    2    1     16    2    3 
   11    2    1     20    2    1 
   11    2    1     21    2    1 
   11    2    1     22    2    1 
   11    2    1     23    2    1 
   11    2    2     16    2    4 
   11    2    2     20    2    2 
   11    2    2     21    2    2 
   11    2    3     12    2    3 
   11    2    3     16    2    1 
   11    2    3     20    2    3 
   11    2    3     21    2    3 
   11    2    3     22    2    3 
   11    2    3     23    2    3 
   11    2    4     16    2    2 
   11    2    4     20    2    4 
   11    2    4     21    2    4 
   12    1    1     13    1    1 
   12    1    1     17    2    1 
   12    1    1     18    2    1 
   12    1    1     22    1    1 
   12    1    1     23    1    1 
   12    1    2     13    1    2 
   12    1    2     14    1    2 
   12    1    2     17    2    2 
   12    1    2     18    2    2 
   12    1    2     22    1    2 
   12    1    2     23    1    2 
   12    1    3     13    1    3 
   12    1    3     17    2    3 
   12    1    3     18    2    3 
   12    1    3     22    1    3 
   12    1    3     23    1    3 
   12    1    4     13    1    4 
   12    1    4     14    1    4 
   12    1    4     17    2    4 
   12    1    4     18    2    4 
   12    1    4     22    1    4 
   12    1    4     23    1    4 
   12    2    1     13    2    1 
   12    2    1     17    1    1 
   12    2    1     22    2    1 
   12    2    1     23    2    1 
   12    2    2     13    2    2 
   12    2    2     14    2    2 
   12    2    2     17    1    2 
   12    2    2     22    2    2 
   12    2    2     23    2    2 
   12    2    3     13    2    3 
   12    2    3     17    1    3 
   12    2    3     22    2    3 
   12    2    3     23    2    3 
   12    2    4     13    2    4 
   12    2    4     14    2    4 
   12    2    4     17    1    4 
   12    2    4     22    2    4 
   12    2    4     23    2    4 
   13    1    1     17    2    1 
   13    1    1     18    2    1 
   13    1    1     23    1    1 
   13    1    2     14    1    2 
   13    1    2     15    1    2 
   13    1    2     17    2    2 
   13    1    2     18    2    2 
   13    1    2     19    2    2 
   13    1    2     23    1    2 
   13    1    3     17    2    3 
   13    1    3     18    2    3 
   13    1    3     23    1    3 
   13    1    4     14    1    4 
   13    1    4     15    1    4 
   13    1    4     17    2    4 
   13    1    4     18    2    4 
   13    1    4     19    2    4 
   13    1    4     23    1    4 
   13    2    1     17    1    1 
   13    2    1     18    1    1 
   13    2    1     23    2    1 
   13    2    2     14    2    2 
   13    2    2     15    2    2 
   13    2    2     17    1    2 
   13    2    2     18    1    2 
   13    2    2     23    2    2 
   13    2    3     17    1    3 
   13    2    3     18    1    3 
   13    2    3     23    2    3 
   13    2    4     14    2    4 
   13    2    4     15    2    4 
   13    2    4     17    1    4 
   13    2    4     18    1    4 
   13    2    4     23    2    4 
   14    1    1     15    1    1 
   14    1    1     16    1    1 
   14    1    1     19    2    1 
   14    1    2     15    1    2 
   14    1    2     16    1    2 
   14    1    2     18    2    2 
   14    1    2     19    2    2 
   14    1    3     15    1    3 
   14    1    3     16    1    3 
   14    1    3     19    2    3 
   14    1    4     15    1    4 
   14    1    4     16    1    4 
   14    1    4     18    2    4 
   14    1    4     19    2    4 
   14    2    1     15    2    1 
   14    2    1     16    2    1 
   14    2    1     19    1    1 
   14    2    2     15    2    2 
   14    2    2     16    2    2 
   14    2    2     18    1    2 
   14    2    2     19    1    2 
   14    2    3     15    2    3 
   14    2    3     16    2    3 
   14    2    3     19    1    3 
   14    2    4     15    2    4 
   14    2    4     16    2    4 
   14    2    4     18    1    4 
   14    2    4     19    1    4 
   15    1    1     16    1    1 
   15    1    2     16    1    2 
   15    1    2     17    1    2 
   15    1    3     16    1    3 
   15    1    4     16    1    4 
   15    1    4     17    1    4 
   15    2    1     16    2    1 
   15    2    1     17    2    1 
   15    2    1     20    2    3 
   15    2    2     16    2    2 
   15    2    2     20    2    4 
   15    2    3     16    2    3 
   15    2    3     17    2    3 
   15    2    3     20    2    1 
   15    2    4     16    2    4 
   15    2    4     20    2    2 
   16    1    2     17    1    2 
   16    1    2     18    1    2 
   16    1    4     17    1    4 
   16    1    4     18    1    4 
   16    2    1     17    2    1 
   16    2    1     18    2    1 
   16    2    3     17    2    3 
   16    2    3     18    2    3 
   17    1    1     18    1    1 
   17    1    2     18    1    2 
   17    1    2     19    1    2 
   17    1    3     18    1    3 
   17    1    4     18    1    4 
   17    1    4     19    1    4 
   17    2    1     18    2    1 
   17    2    2     18    2    2 
   17    2    2     19    2    2 
   17    2    3     18    2    3 
   17    2    4     18    2    4 
   17    2    4     19    2    4 
   18    1    2     19    1    2 
   18    1    2     20    1    2 
   18    1    4     19    1    4 
   18    1    4     20    1    4 
   18    2    2     19    2    2 
   18    2    2     20    2    2 
   18    2    4     19    2    4 
   18    2    4     20    2    4 
   19    1    1     20    1    1 
   19    1    1     21    1    1 
   19    1    2     20    1    2 
   19    1    2     21    1    2 
   19    1    3     20    1    3 
   19    1    3     21    1    3 
   19    1    4     20    1    4 
   19    1    4     21    1    4 
   19    2    1     20    2    1 
   19    2    1     21    2    1 
   19    2    2     20    2    2 
   19    2    2     21    2    2 
   19    2    3     20    2    3 
   19    2    3     21    2    3 
   19    2    4     20    2    4 
   19    2    4     21    2    4 
   20    1    1     21    1    1 
   20    1    2     21    1    2 
   20    1    2     22    1    2 
   20    1    3     21    1    3 
   20    1    4     21    1    4 
   20    1    4     22    1    4 
   20    2    1     21    2    1 
   20    2    1     22    2    1 
   20    2    2     21    2    2 
   20    2    3     21    2    3 
   20    2    3     22    2    3 
   20    2    4     21    2    4 
   21    1    2     22    1    2 
   21    1    2     23    1    2 
   21    1    4     22    1    4 
   21    1    4     23    1    4 
   21    2    1     22    2    1 
   21    2    1     23    2    1 
   21    2    3     22    2    3 
   21    2    3     23    2    3 
   22    1    1     23    1    1 
   22    1    2     23    1    2 
   22    1    3     23    1    3 
   22    1    4     23    1    4 
   22    2    1     23    2    1 
   22    2    2     23    2    2 
   22    2    3     23    2    3 
   22    2    4     23    2    4 
#irrepnum/irreplabel_for_each_contributing_irrep 
!irreplist 
  1 GM1+     
  2 GM3+     

#strainmodenum/amp/maxamp/irrepnum/modelabel/modevector_for_each_mode 
!strainmodelist 
  1    0.02879   0.28600    1 GM1+strain_1(a) 
   1.00000   0.00000   0.00000   0.00000   0.00000   0.00000 
  2    0.00354   0.28600    1 GM1+strain_2(a) 
   0.00000   1.00000   0.00000   0.00000   0.00000   0.00000 
  3    0.09581   0.28600    1 GM1+strain_3(a) 
   0.00000   0.00000   1.00000   0.00000   0.00000   0.00000 
  4    0.28636   0.28636    2 GM3+strain(a) 
   0.00000   0.00000   0.00000   1.41421   0.00000   0.00000 

#parentatom/dispmodenum/amp/maxamp/irrepnum/modelabel/(modevector_for_each_subatom)_for_each_mode 
!displacivemodelist 
    1    1   0.18183   3.80141    1 GM1+[Ga1:c:dsp]A_1(a) 
   0.00000   0.01754   0.00000 
   0.00000   0.01754   0.00000 
   0.00000  -0.01754   0.00000 
   0.00000  -0.01754   0.00000 
   0.00000  -0.01754   0.00000 
   0.00000  -0.01754   0.00000 
   0.00000   0.01754   0.00000 
   0.00000   0.01754   0.00000 
    1    2   0.28915   3.80141    1 GM1+[Ga1:c:dsp]A_2(a) 
  -0.02653   0.00000   0.00000 
   0.02653   0.00000   0.00000 
   0.02653   0.00000   0.00000 
  -0.02653   0.00000   0.00000 
  -0.02653   0.00000   0.00000 
   0.02653   0.00000   0.00000 
   0.02653   0.00000   0.00000 
  -0.02653   0.00000   0.00000 
    1    3   2.01158   3.80141    1 GM1+[Ga1:c:dsp]A_3(a) 
   0.00000   0.00000   0.02325 
   0.00000   0.00000  -0.02325 
   0.00000   0.00000  -0.02325 
   0.00000   0.00000   0.02325 
   0.00000   0.00000  -0.02325 
   0.00000   0.00000   0.02325 
   0.00000   0.00000   0.02325 
   0.00000   0.00000  -0.02325 
    1    4   0.00000   3.80141    2 GM3+[Ga1:c:dsp]A_1(a) 
   0.00000   0.01754   0.00000 
   0.00000   0.01754   0.00000 
   0.00000  -0.01754   0.00000 
   0.00000  -0.01754   0.00000 
   0.00000   0.01754   0.00000 
   0.00000   0.01754   0.00000 
   0.00000  -0.01754   0.00000 
   0.00000  -0.01754   0.00000 
    1    5   0.29028   3.80141    2 GM3+[Ga1:c:dsp]A_2(a) 
  -0.02653   0.00000   0.00000 
   0.02653   0.00000   0.00000 
   0.02653   0.00000   0.00000 
  -0.02653   0.00000   0.00000 
   0.02653   0.00000   0.00000 
  -0.02653   0.00000   0.00000 
  -0.02653   0.00000   0.00000 
   0.02653   0.00000   0.00000 
    1    6   0.00000   3.80141    2 GM3+[Ga1:c:dsp]A_3(a) 
   0.00000   0.00000   0.02325 
   0.00000   0.00000  -0.02325 
   0.00000   0.00000  -0.02325 
   0.00000   0.00000   0.02325 
   0.00000   0.00000   0.02325 
   0.00000   0.00000  -0.02325 
   0.00000   0.00000  -0.02325 
   0.00000   0.00000   0.02325 
    2    1  -0.02850   3.80141    1 GM1+[Cl1:c:dsp]A_1(a) 
   0.00000   0.01754   0.00000 
   0.00000   0.01754   0.00000 
   0.00000  -0.01754   0.00000 
   0.00000  -0.01754   0.00000 
   0.00000  -0.01754   0.00000 
   0.00000  -0.01754   0.00000 
   0.00000   0.01754   0.00000 
   0.00000   0.01754   0.00000 
    2    2   0.93229   3.80141    1 GM1+[Cl1:c:dsp]A_2(a) 
  -0.02653   0.00000   0.00000 
   0.02653   0.00000   0.00000 
   0.02653   0.00000   0.00000 
  -0.02653   0.00000   0.00000 
  -0.02653   0.00000   0.00000 
   0.02653   0.00000   0.00000 
   0.02653   0.00000   0.00000 
  -0.02653   0.00000   0.00000 
    2    3   2.85003   3.80141    1 GM1+[Cl1:c:dsp]A_3(a) 
   0.00000   0.00000   0.02325 
   0.00000   0.00000  -0.02325 
   0.00000   0.00000  -0.02325 
   0.00000   0.00000   0.02325 
   0.00000   0.00000  -0.02325 
   0.00000   0.00000   0.02325 
   0.00000   0.00000   0.02325 
   0.00000   0.00000  -0.02325 
    2    4   0.00000   3.80141    2 GM3+[Cl1:c:dsp]A_1(a) 
   0.00000   0.01754   0.00000 
   0.00000   0.01754   0.00000 
   0.00000  -0.01754   0.00000 
   0.00000  -0.01754   0.00000 
   0.00000   0.01754   0.00000 
   0.00000   0.01754   0.00000 
   0.00000  -0.01754   0.00000 
   0.00000  -0.01754   0.00000 
    2    5   0.65407   3.80141    2 GM3+[Cl1:c:dsp]A_2(a) 
  -0.02653   0.00000   0.00000 
   0.02653   0.00000   0.00000 
   0.02653   0.00000   0.00000 
  -0.02653   0.00000   0.00000 
   0.02653   0.00000   0.00000 
  -0.02653   0.00000   0.00000 
  -0.02653   0.00000   0.00000 
   0.02653   0.00000   0.00000 
    2    6   0.00000   3.80141    2 GM3+[Cl1:c:dsp]A_3(a) 
   0.00000   0.00000   0.02325 
   0.00000   0.00000  -0.02325 
   0.00000   0.00000  -0.02325 
   0.00000   0.00000   0.02325 
   0.00000   0.00000   0.02325 
   0.00000   0.00000  -0.02325 
   0.00000   0.00000  -0.02325 
   0.00000   0.00000   0.02325 
    3    1  -0.08265   3.80141    1 GM1+[Cl2:c:dsp]A_1(a) 
   0.00000   0.01754   0.00000 
   0.00000   0.01754   0.00000 
   0.00000  -0.01754   0.00000 
   0.00000  -0.01754   0.00000 
   0.00000  -0.01754   0.00000 
   0.00000  -0.01754   0.00000 
   0.00000   0.01754   0.00000 
   0.00000   0.01754   0.00000 
    3    2   0.71062   3.80141    1 GM1+[Cl2:c:dsp]A_2(a) 
  -0.02653   0.00000   0.00000 
   0.02653   0.00000   0.00000 
   0.02653   0.00000   0.00000 
  -0.02653   0.00000   0.00000 
  -0.02653   0.00000   0.00000 
   0.02653   0.00000   0.00000 
   0.02653   0.00000   0.00000 
  -0.02653   0.00000   0.00000 
    3    3   2.56309   3.80141    1 GM1+[Cl2:c:dsp]A_3(a) 
   0.00000   0.00000   0.02325 
   0.00000   0.00000  -0.02325 
   0.00000   0.00000  -0.02325 
   0.00000   0.00000   0.02325 
   0.00000   0.00000  -0.02325 
   0.00000   0.00000   0.02325 
   0.00000   0.00000   0.02325 
   0.00000   0.00000  -0.02325 
    3    4  -0.08835   3.80141    2 GM3+[Cl2:c:dsp]A_1(a) 
   0.00000   0.01754   0.00000 
   0.00000   0.01754   0.00000 
   0.00000  -0.01754   0.00000 
   0.00000  -0.01754   0.00000 
   0.00000   0.01754   0.00000 
   0.00000   0.01754   0.00000 
   0.00000  -0.01754   0.00000 
   0.00000  -0.01754   0.00000 
    3    5   0.62580   3.80141    2 GM3+[Cl2:c:dsp]A_2(a) 
  -0.02653   0.00000   0.00000 
   0.02653   0.00000   0.00000 
   0.02653   0.00000   0.00000 
  -0.02653   0.00000   0.00000 
   0.02653   0.00000   0.00000 
  -0.02653   0.00000   0.00000 
  -0.02653   0.00000   0.00000 
   0.02653   0.00000   0.00000 
    3    6  -1.05182   3.80141    2 GM3+[Cl2:c:dsp]A_3(a) 
   0.00000   0.00000   0.02325 
   0.00000   0.00000  -0.02325 
   0.00000   0.00000  -0.02325 
   0.00000   0.00000   0.02325 
   0.00000   0.00000   0.02325 
   0.00000   0.00000  -0.02325 
   0.00000   0.00000  -0.02325 
   0.00000   0.00000   0.02325 
    4    1   1.01003   3.80141    1 GM1+[Cl3:c:dsp]A_1(a) 
   0.00000   0.01754   0.00000 
   0.00000   0.01754   0.00000 
   0.00000  -0.01754   0.00000 
   0.00000  -0.01754   0.00000 
   0.00000  -0.01754   0.00000 
   0.00000  -0.01754   0.00000 
   0.00000   0.01754   0.00000 
   0.00000   0.01754   0.00000 
    4    2  -0.75963   3.80141    1 GM1+[Cl3:c:dsp]A_2(a) 
  -0.02653   0.00000   0.00000 
   0.02653   0.00000   0.00000 
   0.02653   0.00000   0.00000 
  -0.02653   0.00000   0.00000 
  -0.02653   0.00000   0.00000 
   0.02653   0.00000   0.00000 
   0.02653   0.00000   0.00000 
  -0.02653   0.00000   0.00000 
    4    3   1.87134   3.80141    1 GM1+[Cl3:c:dsp]A_3(a) 
   0.00000   0.00000   0.02325 
   0.00000   0.00000  -0.02325 
   0.00000   0.00000  -0.02325 
   0.00000   0.00000   0.02325 
   0.00000   0.00000  -0.02325 
   0.00000   0.00000   0.02325 
   0.00000   0.00000   0.02325 
   0.00000   0.00000  -0.02325 
    4    4   0.00000   3.80141    2 GM3+[Cl3:c:dsp]A_1(a) 
   0.00000   0.01754   0.00000 
   0.00000   0.01754   0.00000 
   0.00000  -0.01754   0.00000 
   0.00000  -0.01754   0.00000 
   0.00000   0.01754   0.00000 
   0.00000   0.01754   0.00000 
   0.00000  -0.01754   0.00000 
   0.00000  -0.01754   0.00000 
    4    5  -0.76905   3.80141    2 GM3+[Cl3:c:dsp]A_2(a) 
  -0.02653   0.00000   0.00000 
   0.02653   0.00000   0.00000 
   0.02653   0.00000   0.00000 
  -0.02653   0.00000   0.00000 
   0.02653   0.00000   0.00000 
  -0.02653   0.00000   0.00000 
  -0.02653   0.00000   0.00000 
   0.02653   0.00000   0.00000 
    4    6   0.00000   3.80141    2 GM3+[Cl3:c:dsp]A_3(a) 
   0.00000   0.00000   0.02325 
   0.00000   0.00000  -0.02325 
   0.00000   0.00000  -0.02325 
   0.00000   0.00000   0.02325 
   0.00000   0.00000   0.02325 
   0.00000   0.00000  -0.02325 
   0.00000   0.00000  -0.02325 
   0.00000   0.00000   0.02325 
    5    1  -0.15105   3.80141    1 GM1+[Cl4:c:dsp]A_1(a) 
   0.00000   0.01754   0.00000 
   0.00000   0.01754   0.00000 
   0.00000  -0.01754   0.00000 
   0.00000  -0.01754   0.00000 
   0.00000  -0.01754   0.00000 
   0.00000  -0.01754   0.00000 
   0.00000   0.01754   0.00000 
   0.00000   0.01754   0.00000 
    5    2   0.24316   3.80141    1 GM1+[Cl4:c:dsp]A_2(a) 
  -0.02653   0.00000   0.00000 
   0.02653   0.00000   0.00000 
   0.02653   0.00000   0.00000 
  -0.02653   0.00000   0.00000 
  -0.02653   0.00000   0.00000 
   0.02653   0.00000   0.00000 
   0.02653   0.00000   0.00000 
  -0.02653   0.00000   0.00000 
    5    3   0.75886   3.80141    1 GM1+[Cl4:c:dsp]A_3(a) 
   0.00000   0.00000   0.02325 
   0.00000   0.00000  -0.02325 
   0.00000   0.00000  -0.02325 
   0.00000   0.00000   0.02325 
   0.00000   0.00000  -0.02325 
   0.00000   0.00000   0.02325 
   0.00000   0.00000   0.02325 
   0.00000   0.00000  -0.02325 
    5    4   0.08835   3.80141    2 GM3+[Cl4:c:dsp]A_1(a) 
   0.00000   0.01754   0.00000 
   0.00000   0.01754   0.00000 
   0.00000  -0.01754   0.00000 
   0.00000  -0.01754   0.00000 
   0.00000   0.01754   0.00000 
   0.00000   0.01754   0.00000 
   0.00000  -0.01754   0.00000 
   0.00000  -0.01754   0.00000 
    5    5   0.62580   3.80141    2 GM3+[Cl4:c:dsp]A_2(a) 
  -0.02653   0.00000   0.00000 
   0.02653   0.00000   0.00000 
   0.02653   0.00000   0.00000 
  -0.02653   0.00000   0.00000 
   0.02653   0.00000   0.00000 
  -0.02653   0.00000   0.00000 
  -0.02653   0.00000   0.00000 
   0.02653   0.00000   0.00000 
    5    6   1.05182   3.80141    2 GM3+[Cl4:c:dsp]A_3(a) 
   0.00000   0.00000   0.02325 
   0.00000   0.00000  -0.02325 
   0.00000   0.00000  -0.02325 
   0.00000   0.00000   0.02325 
   0.00000   0.00000   0.02325 
   0.00000   0.00000  -0.02325 
   0.00000   0.00000  -0.02325 
   0.00000   0.00000   0.02325 
    6    1   2.16312   3.80141    1 GM1+[O01:c:dsp]A_1(a) 
   0.00000   0.01754   0.00000 
   0.00000   0.01754   0.00000 
   0.00000  -0.01754   0.00000 
   0.00000  -0.01754   0.00000 
   0.00000  -0.01754   0.00000 
   0.00000  -0.01754   0.00000 
   0.00000   0.01754   0.00000 
   0.00000   0.01754   0.00000 
    6    2  -0.11404   3.80141    1 GM1+[O01:c:dsp]A_2(a) 
  -0.02653   0.00000   0.00000 
   0.02653   0.00000   0.00000 
   0.02653   0.00000   0.00000 
  -0.02653   0.00000   0.00000 
  -0.02653   0.00000   0.00000 
   0.02653   0.00000   0.00000 
   0.02653   0.00000   0.00000 
  -0.02653   0.00000   0.00000 
    6    3   0.48074   3.80141    1 GM1+[O01:c:dsp]A_3(a) 
   0.00000   0.00000   0.02325 
   0.00000   0.00000  -0.02325 
   0.00000   0.00000  -0.02325 
   0.00000   0.00000   0.02325 
   0.00000   0.00000  -0.02325 
   0.00000   0.00000   0.02325 
   0.00000   0.00000   0.02325 
   0.00000   0.00000  -0.02325 
    6    4   1.63303   3.80141    2 GM3+[O01:c:dsp]A_1(a) 
   0.00000   0.01754   0.00000 
   0.00000   0.01754   0.00000 
   0.00000  -0.01754   0.00000 
   0.00000  -0.01754   0.00000 
   0.00000   0.01754   0.00000 
   0.00000   0.01754   0.00000 
   0.00000  -0.01754   0.00000 
   0.00000  -0.01754   0.00000 
    6    5  -1.21484   3.80141    2 GM3+[O01:c:dsp]A_2(a) 
  -0.02653   0.00000   0.00000 
   0.02653   0.00000   0.00000 
   0.02653   0.00000   0.00000 
  -0.02653   0.00000   0.00000 
   0.02653   0.00000   0.00000 
  -0.02653   0.00000   0.00000 
  -0.02653   0.00000   0.00000 
   0.02653   0.00000   0.00000 
    6    6   0.18821   3.80141    2 GM3+[O01:c:dsp]A_3(a) 
   0.00000   0.00000   0.02325 
   0.00000   0.00000  -0.02325 
   0.00000   0.00000  -0.02325 
   0.00000   0.00000   0.02325 
   0.00000   0.00000   0.02325 
   0.00000   0.00000  -0.02325 
   0.00000   0.00000  -0.02325 
   0.00000   0.00000   0.02325 
    7    1   1.60510   3.80141    1 GM1+[O02:c:dsp]A_1(a) 
   0.00000   0.01754   0.00000 
   0.00000   0.01754   0.00000 
   0.00000  -0.01754   0.00000 
   0.00000  -0.01754   0.00000 
   0.00000  -0.01754   0.00000 
   0.00000  -0.01754   0.00000 
   0.00000   0.01754   0.00000 
   0.00000   0.01754   0.00000 
    7    2  -2.16013   3.80141    1 GM1+[O02:c:dsp]A_2(a) 
  -0.02653   0.00000   0.00000 
   0.02653   0.00000   0.00000 
   0.02653   0.00000   0.00000 
  -0.02653   0.00000   0.00000 
  -0.02653   0.00000   0.00000 
   0.02653   0.00000   0.00000 
   0.02653   0.00000   0.00000 
  -0.02653   0.00000   0.00000 
    7    3  -1.89500   3.80141    1 GM1+[O02:c:dsp]A_3(a) 
   0.00000   0.00000   0.02325 
   0.00000   0.00000  -0.02325 
   0.00000   0.00000  -0.02325 
   0.00000   0.00000   0.02325 
   0.00000   0.00000  -0.02325 
   0.00000   0.00000   0.02325 
   0.00000   0.00000   0.02325 
   0.00000   0.00000  -0.02325 
    7    4   1.63303   3.80141    2 GM3+[O02:c:dsp]A_1(a) 
   0.00000   0.01754   0.00000 
   0.00000   0.01754   0.00000 
   0.00000  -0.01754   0.00000 
   0.00000  -0.01754   0.00000 
   0.00000   0.01754   0.00000 
   0.00000   0.01754   0.00000 
   0.00000  -0.01754   0.00000 
   0.00000  -0.01754   0.00000 
    7    5  -2.00934   3.80141    2 GM3+[O02:c:dsp]A_2(a) 
  -0.02653   0.00000   0.00000 
   0.02653   0.00000   0.00000 
   0.02653   0.00000   0.00000 
  -0.02653   0.00000   0.00000 
   0.02653   0.00000   0.00000 
  -0.02653   0.00000   0.00000 
  -0.02653   0.00000   0.00000 
   0.02653   0.00000   0.00000 
    7    6   0.18929   3.80141    2 GM3+[O02:c:dsp]A_3(a) 
   0.00000   0.00000   0.02325 
   0.00000   0.00000  -0.02325 
   0.00000   0.00000  -0.02325 
   0.00000   0.00000   0.02325 
   0.00000   0.00000   0.02325 
   0.00000   0.00000  -0.02325 
   0.00000   0.00000  -0.02325 
   0.00000   0.00000   0.02325 
    8    1   0.07980   3.80141    1 GM1+[O03:c:dsp]A_1(a) 
   0.00000   0.01754   0.00000 
   0.00000   0.01754   0.00000 
   0.00000  -0.01754   0.00000 
   0.00000  -0.01754   0.00000 
   0.00000  -0.01754   0.00000 
   0.00000  -0.01754   0.00000 
   0.00000   0.01754   0.00000 
   0.00000   0.01754   0.00000 
    8    2  -2.67245   3.80141    1 GM1+[O03:c:dsp]A_2(a) 
  -0.02653   0.00000   0.00000 
   0.02653   0.00000   0.00000 
   0.02653   0.00000   0.00000 
  -0.02653   0.00000   0.00000 
  -0.02653   0.00000   0.00000 
   0.02653   0.00000   0.00000 
   0.02653   0.00000   0.00000 
  -0.02653   0.00000   0.00000 
    8    3  -2.00771   3.80141    1 GM1+[O03:c:dsp]A_3(a) 
   0.00000   0.00000   0.02325 
   0.00000   0.00000  -0.02325 
   0.00000   0.00000  -0.02325 
   0.00000   0.00000   0.02325 
   0.00000   0.00000  -0.02325 
   0.00000   0.00000   0.02325 
   0.00000   0.00000   0.02325 
   0.00000   0.00000  -0.02325 
    8    4   0.00000   3.80141    2 GM3+[O03:c:dsp]A_1(a) 
   0.00000   0.01754   0.00000 
   0.00000   0.01754   0.00000 
   0.00000  -0.01754   0.00000 
   0.00000  -0.01754   0.00000 
   0.00000   0.01754   0.00000 
   0.00000   0.01754   0.00000 
   0.00000  -0.01754   0.00000 
   0.00000  -0.01754   0.00000 
    8    5  -3.27035   3.80141    2 GM3+[O03:c:dsp]A_2(a) 
  -0.02653   0.00000   0.00000 
   0.02653   0.00000   0.00000 
   0.02653   0.00000   0.00000 
  -0.02653   0.00000   0.00000 
   0.02653   0.00000   0.00000 
  -0.02653   0.00000   0.00000 
  -0.02653   0.00000   0.00000 
   0.02653   0.00000   0.00000 
    8    6   0.00000   3.80141    2 GM3+[O03:c:dsp]A_3(a) 
   0.00000   0.00000   0.02325 
   0.00000   0.00000  -0.02325 
   0.00000   0.00000  -0.02325 
   0.00000   0.00000   0.02325 
   0.00000   0.00000   0.02325 
   0.00000   0.00000  -0.02325 
   0.00000   0.00000  -0.02325 
   0.00000   0.00000   0.02325 
    9    1  -1.85533   3.80141    1 GM1+[O04:c:dsp]A_1(a) 
   0.00000   0.01754   0.00000 
   0.00000   0.01754   0.00000 
   0.00000  -0.01754   0.00000 
   0.00000  -0.01754   0.00000 
   0.00000  -0.01754   0.00000 
   0.00000  -0.01754   0.00000 
   0.00000   0.01754   0.00000 
   0.00000   0.01754   0.00000 
    9    2  -1.89247   3.80141    1 GM1+[O04:c:dsp]A_2(a) 
  -0.02653   0.00000   0.00000 
   0.02653   0.00000   0.00000 
   0.02653   0.00000   0.00000 
  -0.02653   0.00000   0.00000 
  -0.02653   0.00000   0.00000 
   0.02653   0.00000   0.00000 
   0.02653   0.00000   0.00000 
  -0.02653   0.00000   0.00000 
    9    3   0.31748   3.80141    1 GM1+[O04:c:dsp]A_3(a) 
   0.00000   0.00000   0.02325 
   0.00000   0.00000  -0.02325 
   0.00000   0.00000  -0.02325 
   0.00000   0.00000   0.02325 
   0.00000   0.00000  -0.02325 
   0.00000   0.00000   0.02325 
   0.00000   0.00000   0.02325 
   0.00000   0.00000  -0.02325 
    9    4  -1.63303   3.80141    2 GM3+[O04:c:dsp]A_1(a) 
   0.00000   0.01754   0.00000 
   0.00000   0.01754   0.00000 
   0.00000  -0.01754   0.00000 
   0.00000  -0.01754   0.00000 
   0.00000   0.01754   0.00000 
   0.00000   0.01754   0.00000 
   0.00000  -0.01754   0.00000 
   0.00000  -0.01754   0.00000 
    9    5  -2.00934   3.80141    2 GM3+[O04:c:dsp]A_2(a) 
  -0.02653   0.00000   0.00000 
   0.02653   0.00000   0.00000 
   0.02653   0.00000   0.00000 
  -0.02653   0.00000   0.00000 
   0.02653   0.00000   0.00000 
  -0.02653   0.00000   0.00000 
  -0.02653   0.00000   0.00000 
   0.02653   0.00000   0.00000 
    9    6  -0.18929   3.80141    2 GM3+[O04:c:dsp]A_3(a) 
   0.00000   0.00000   0.02325 
   0.00000   0.00000  -0.02325 
   0.00000   0.00000  -0.02325 
   0.00000   0.00000   0.02325 
   0.00000   0.00000   0.02325 
   0.00000   0.00000  -0.02325 
   0.00000   0.00000  -0.02325 
   0.00000   0.00000   0.02325 
   10    1  -1.29559   3.80141    1 GM1+[O05:c:dsp]A_1(a) 
   0.00000   0.01754   0.00000 
   0.00000   0.01754   0.00000 
   0.00000  -0.01754   0.00000 
   0.00000  -0.01754   0.00000 
   0.00000  -0.01754   0.00000 
   0.00000  -0.01754   0.00000 
   0.00000   0.01754   0.00000 
   0.00000   0.01754   0.00000 
   10    2   0.15928   3.80141    1 GM1+[O05:c:dsp]A_2(a) 
  -0.02653   0.00000   0.00000 
   0.02653   0.00000   0.00000 
   0.02653   0.00000   0.00000 
  -0.02653   0.00000   0.00000 
  -0.02653   0.00000   0.00000 
   0.02653   0.00000   0.00000 
   0.02653   0.00000   0.00000 
  -0.02653   0.00000   0.00000 
   10    3   2.69280   3.80141    1 GM1+[O05:c:dsp]A_3(a) 
   0.00000   0.00000   0.02325 
   0.00000   0.00000  -0.02325 
   0.00000   0.00000  -0.02325 
   0.00000   0.00000   0.02325 
   0.00000   0.00000  -0.02325 
   0.00000   0.00000   0.02325 
   0.00000   0.00000   0.02325 
   0.00000   0.00000  -0.02325 
   10    4  -1.63303   3.80141    2 GM3+[O05:c:dsp]A_1(a) 
   0.00000   0.01754   0.00000 
   0.00000   0.01754   0.00000 
   0.00000  -0.01754   0.00000 
   0.00000  -0.01754   0.00000 
   0.00000   0.01754   0.00000 
   0.00000   0.01754   0.00000 
   0.00000  -0.01754   0.00000 
   0.00000  -0.01754   0.00000 
   10    5  -1.21484   3.80141    2 GM3+[O05:c:dsp]A_2(a) 
  -0.02653   0.00000   0.00000 
   0.02653   0.00000   0.00000 
   0.02653   0.00000   0.00000 
  -0.02653   0.00000   0.00000 
   0.02653   0.00000   0.00000 
  -0.02653   0.00000   0.00000 
  -0.02653   0.00000   0.00000 
   0.02653   0.00000   0.00000 
   10    6  -0.18821   3.80141    2 GM3+[O05:c:dsp]A_3(a) 
   0.00000   0.00000   0.02325 
   0.00000   0.00000  -0.02325 
   0.00000   0.00000  -0.02325 
   0.00000   0.00000   0.02325 
   0.00000   0.00000   0.02325 
   0.00000   0.00000  -0.02325 
   0.00000   0.00000  -0.02325 
   0.00000   0.00000   0.02325 
   11    1   0.23370   3.80141    1 GM1+[O06:c:dsp]A_1(a) 
   0.00000   0.01754   0.00000 
   0.00000   0.01754   0.00000 
   0.00000  -0.01754   0.00000 
   0.00000  -0.01754   0.00000 
   0.00000  -0.01754   0.00000 
   0.00000  -0.01754   0.00000 
   0.00000   0.01754   0.00000 
   0.00000   0.01754   0.00000 
   11    2   0.66915   3.80141    1 GM1+[O06:c:dsp]A_2(a) 
  -0.02653   0.00000   0.00000 
   0.02653   0.00000   0.00000 
   0.02653   0.00000   0.00000 
  -0.02653   0.00000   0.00000 
  -0.02653   0.00000   0.00000 
   0.02653   0.00000   0.00000 
   0.02653   0.00000   0.00000 
  -0.02653   0.00000   0.00000 
   11    3   2.80744   3.80141    1 GM1+[O06:c:dsp]A_3(a) 
   0.00000   0.00000   0.02325 
   0.00000   0.00000  -0.02325 
   0.00000   0.00000  -0.02325 
   0.00000   0.00000   0.02325 
   0.00000   0.00000  -0.02325 
   0.00000   0.00000   0.02325 
   0.00000   0.00000   0.02325 
   0.00000   0.00000  -0.02325 
   11    4   0.00000   3.80141    2 GM3+[O06:c:dsp]A_1(a) 
   0.00000   0.01754   0.00000 
   0.00000   0.01754   0.00000 
   0.00000  -0.01754   0.00000 
   0.00000  -0.01754   0.00000 
   0.00000   0.01754   0.00000 
   0.00000   0.01754   0.00000 
   0.00000  -0.01754   0.00000 
   0.00000  -0.01754   0.00000 
   11    5   0.04712   3.80141    2 GM3+[O06:c:dsp]A_2(a) 
  -0.02653   0.00000   0.00000 
   0.02653   0.00000   0.00000 
   0.02653   0.00000   0.00000 
  -0.02653   0.00000   0.00000 
   0.02653   0.00000   0.00000 
  -0.02653   0.00000   0.00000 
  -0.02653   0.00000   0.00000 
   0.02653   0.00000   0.00000 
   11    6   0.00000   3.80141    2 GM3+[O06:c:dsp]A_3(a) 
   0.00000   0.00000   0.02325 
   0.00000   0.00000  -0.02325 
   0.00000   0.00000  -0.02325 
   0.00000   0.00000   0.02325 
   0.00000   0.00000   0.02325 
   0.00000   0.00000  -0.02325 
   0.00000   0.00000  -0.02325 
   0.00000   0.00000   0.02325 
   12    1   2.51082   3.80141    1 GM1+[C01:c:dsp]A_1(a) 
   0.00000   0.01754   0.00000 
   0.00000   0.01754   0.00000 
   0.00000  -0.01754   0.00000 
   0.00000  -0.01754   0.00000 
   0.00000  -0.01754   0.00000 
   0.00000  -0.01754   0.00000 
   0.00000   0.01754   0.00000 
   0.00000   0.01754   0.00000 
   12    2  -0.91419   3.80141    1 GM1+[C01:c:dsp]A_2(a) 
  -0.02653   0.00000   0.00000 
   0.02653   0.00000   0.00000 
   0.02653   0.00000   0.00000 
  -0.02653   0.00000   0.00000 
  -0.02653   0.00000   0.00000 
   0.02653   0.00000   0.00000 
   0.02653   0.00000   0.00000 
  -0.02653   0.00000   0.00000 
   12    3  -0.58936   3.80141    1 GM1+[C01:c:dsp]A_3(a) 
   0.00000   0.00000   0.02325 
   0.00000   0.00000  -0.02325 
   0.00000   0.00000  -0.02325 
   0.00000   0.00000   0.02325 
   0.00000   0.00000  -0.02325 
   0.00000   0.00000   0.02325 
   0.00000   0.00000   0.02325 
   0.00000   0.00000  -0.02325 
   12    4   2.35692   3.80141    2 GM3+[C01:c:dsp]A_1(a) 
   0.00000   0.01754   0.00000 
   0.00000   0.01754   0.00000 
   0.00000  -0.01754   0.00000 
   0.00000  -0.01754   0.00000 
   0.00000   0.01754   0.00000 
   0.00000   0.01754   0.00000 
   0.00000  -0.01754   0.00000 
   0.00000  -0.01754   0.00000 
   12    5  -0.91796   3.80141    2 GM3+[C01:c:dsp]A_2(a) 
  -0.02653   0.00000   0.00000 
   0.02653   0.00000   0.00000 
   0.02653   0.00000   0.00000 
  -0.02653   0.00000   0.00000 
   0.02653   0.00000   0.00000 
  -0.02653   0.00000   0.00000 
  -0.02653   0.00000   0.00000 
   0.02653   0.00000   0.00000 
   12    6   0.27747   3.80141    2 GM3+[C01:c:dsp]A_3(a) 
   0.00000   0.00000   0.02325 
   0.00000   0.00000  -0.02325 
   0.00000   0.00000  -0.02325 
   0.00000   0.00000   0.02325 
   0.00000   0.00000   0.02325 
   0.00000   0.00000  -0.02325 
   0.00000   0.00000  -0.02325 
   0.00000   0.00000   0.02325 
   13    1   2.78955   3.80141    1 GM1+[C02:c:dsp]A_1(a) 
   0.00000   0.01754   0.00000 
   0.00000   0.01754   0.00000 
   0.00000  -0.01754   0.00000 
   0.00000  -0.01754   0.00000 
   0.00000  -0.01754   0.00000 
   0.00000  -0.01754   0.00000 
   0.00000   0.01754   0.00000 
   0.00000   0.01754   0.00000 
   13    2  -1.49098   3.80141    1 GM1+[C02:c:dsp]A_2(a) 
  -0.02653   0.00000   0.00000 
   0.02653   0.00000   0.00000 
   0.02653   0.00000   0.00000 
  -0.02653   0.00000   0.00000 
  -0.02653   0.00000   0.00000 
   0.02653   0.00000   0.00000 
   0.02653   0.00000   0.00000 
  -0.02653   0.00000   0.00000 
   13    3  -1.80251   3.80141    1 GM1+[C02:c:dsp]A_3(a) 
   0.00000   0.00000   0.02325 
   0.00000   0.00000  -0.02325 
   0.00000   0.00000  -0.02325 
   0.00000   0.00000   0.02325 
   0.00000   0.00000  -0.02325 
   0.00000   0.00000   0.02325 
   0.00000   0.00000   0.02325 
   0.00000   0.00000  -0.02325 
   13    4   2.35692   3.80141    2 GM3+[C02:c:dsp]A_1(a) 
   0.00000   0.01754   0.00000 
   0.00000   0.01754   0.00000 
   0.00000  -0.01754   0.00000 
   0.00000  -0.01754   0.00000 
   0.00000   0.01754   0.00000 
   0.00000   0.01754   0.00000 
   0.00000  -0.01754   0.00000 
   0.00000  -0.01754   0.00000 
   13    5  -2.30527   3.80141    2 GM3+[C02:c:dsp]A_2(a) 
  -0.02653   0.00000   0.00000 
   0.02653   0.00000   0.00000 
   0.02653   0.00000   0.00000 
  -0.02653   0.00000   0.00000 
   0.02653   0.00000   0.00000 
  -0.02653   0.00000   0.00000 
  -0.02653   0.00000   0.00000 
   0.02653   0.00000   0.00000 
   13    6   0.27747   3.80141    2 GM3+[C02:c:dsp]A_3(a) 
   0.00000   0.00000   0.02325 
   0.00000   0.00000  -0.02325 
   0.00000   0.00000  -0.02325 
   0.00000   0.00000   0.02325 
   0.00000   0.00000   0.02325 
   0.00000   0.00000  -0.02325 
   0.00000   0.00000  -0.02325 
   0.00000   0.00000   0.02325 
   14    1   1.80118   3.80141    1 GM1+[C03:c:dsp]A_1(a) 
   0.00000   0.01754   0.00000 
   0.00000   0.01754   0.00000 
   0.00000  -0.01754   0.00000 
   0.00000  -0.01754   0.00000 
   0.00000  -0.01754   0.00000 
   0.00000  -0.01754   0.00000 
   0.00000   0.01754   0.00000 
   0.00000   0.01754   0.00000 
   14    2  -2.70770   3.80141    1 GM1+[C03:c:dsp]A_2(a) 
  -0.02653   0.00000   0.00000 
   0.02653   0.00000   0.00000 
   0.02653   0.00000   0.00000 
  -0.02653   0.00000   0.00000 
  -0.02653   0.00000   0.00000 
   0.02653   0.00000   0.00000 
   0.02653   0.00000   0.00000 
  -0.02653   0.00000   0.00000 
   14    3  -2.98619   3.80141    1 GM1+[C03:c:dsp]A_3(a) 
   0.00000   0.00000   0.02325 
   0.00000   0.00000  -0.02325 
   0.00000   0.00000  -0.02325 
   0.00000   0.00000   0.02325 
   0.00000   0.00000  -0.02325 
   0.00000   0.00000   0.02325 
   0.00000   0.00000   0.02325 
   0.00000   0.00000  -0.02325 
   14    4   1.58458   3.80141    2 GM3+[C03:c:dsp]A_1(a) 
   0.00000   0.01754   0.00000 
   0.00000   0.01754   0.00000 
   0.00000  -0.01754   0.00000 
   0.00000  -0.01754   0.00000 
   0.00000   0.01754   0.00000 
   0.00000   0.01754   0.00000 
   0.00000  -0.01754   0.00000 
   0.00000  -0.01754   0.00000 
   14    5  -3.27695   3.80141    2 GM3+[C03:c:dsp]A_2(a) 
  -0.02653   0.00000   0.00000 
   0.02653   0.00000   0.00000 
   0.02653   0.00000   0.00000 
  -0.02653   0.00000   0.00000 
   0.02653   0.00000   0.00000 
  -0.02653   0.00000   0.00000 
  -0.02653   0.00000   0.00000 
   0.02653   0.00000   0.00000 
   14    6   0.19251   3.80141    2 GM3+[C03:c:dsp]A_3(a) 
   0.00000   0.00000   0.02325 
   0.00000   0.00000  -0.02325 
   0.00000   0.00000  -0.02325 
   0.00000   0.00000   0.02325 
   0.00000   0.00000   0.02325 
   0.00000   0.00000  -0.02325 
   0.00000   0.00000  -0.02325 
   0.00000   0.00000   0.02325 
   15    1   0.49304   3.80141    1 GM1+[C04:c:dsp]A_1(a) 
   0.00000   0.01754   0.00000 
   0.00000   0.01754   0.00000 
   0.00000  -0.01754   0.00000 
   0.00000  -0.01754   0.00000 
   0.00000  -0.01754   0.00000 
   0.00000  -0.01754   0.00000 
   0.00000   0.01754   0.00000 
   0.00000   0.01754   0.00000 
   15    2  -3.38533   3.80141    1 GM1+[C04:c:dsp]A_2(a) 
  -0.02653   0.00000   0.00000 
   0.02653   0.00000   0.00000 
   0.02653   0.00000   0.00000 
  -0.02653   0.00000   0.00000 
  -0.02653   0.00000   0.00000 
   0.02653   0.00000   0.00000 
   0.02653   0.00000   0.00000 
  -0.02653   0.00000   0.00000 
   15    3  -3.00275   3.80141    1 GM1+[C04:c:dsp]A_3(a) 
   0.00000   0.00000   0.02325 
   0.00000   0.00000  -0.02325 
   0.00000   0.00000  -0.02325 
   0.00000   0.00000   0.02325 
   0.00000   0.00000  -0.02325 
   0.00000   0.00000   0.02325 
   0.00000   0.00000   0.02325 
   0.00000   0.00000  -0.02325 
   15    4   0.77234   3.80141    2 GM3+[C04:c:dsp]A_1(a) 
   0.00000   0.01754   0.00000 
   0.00000   0.01754   0.00000 
   0.00000  -0.01754   0.00000 
   0.00000  -0.01754   0.00000 
   0.00000   0.01754   0.00000 
   0.00000   0.01754   0.00000 
   0.00000  -0.01754   0.00000 
   0.00000  -0.01754   0.00000 
   15    5  -2.90845   3.80141    2 GM3+[C04:c:dsp]A_2(a) 
  -0.02653   0.00000   0.00000 
   0.02653   0.00000   0.00000 
   0.02653   0.00000   0.00000 
  -0.02653   0.00000   0.00000 
   0.02653   0.00000   0.00000 
  -0.02653   0.00000   0.00000 
  -0.02653   0.00000   0.00000 
   0.02653   0.00000   0.00000 
   15    6   0.08604   3.80141    2 GM3+[C04:c:dsp]A_3(a) 
   0.00000   0.00000   0.02325 
   0.00000   0.00000  -0.02325 
   0.00000   0.00000  -0.02325 
   0.00000   0.00000   0.02325 
   0.00000   0.00000   0.02325 
   0.00000   0.00000  -0.02325 
   0.00000   0.00000  -0.02325 
   0.00000   0.00000   0.02325 
   16    1  -1.14854   3.80141    1 GM1+[C05:c:dsp]A_1(a) 
   0.00000   0.01754   0.00000 
   0.00000   0.01754   0.00000 
   0.00000  -0.01754   0.00000 
   0.00000  -0.01754   0.00000 
   0.00000  -0.01754   0.00000 
   0.00000  -0.01754   0.00000 
   0.00000   0.01754   0.00000 
   0.00000   0.01754   0.00000 
   16    2  -3.26545   3.80141    1 GM1+[C05:c:dsp]A_2(a) 
  -0.02653   0.00000   0.00000 
   0.02653   0.00000   0.00000 
   0.02653   0.00000   0.00000 
  -0.02653   0.00000   0.00000 
  -0.02653   0.00000   0.00000 
   0.02653   0.00000   0.00000 
   0.02653   0.00000   0.00000 
  -0.02653   0.00000   0.00000 
   16    3  -1.95398   3.80141    1 GM1+[C05:c:dsp]A_3(a) 
   0.00000   0.00000   0.02325 
   0.00000   0.00000  -0.02325 
   0.00000   0.00000  -0.02325 
   0.00000   0.00000   0.02325 
   0.00000   0.00000  -0.02325 
   0.00000   0.00000   0.02325 
   0.00000   0.00000   0.02325 
   0.00000   0.00000  -0.02325 
   16    4  -0.77234   3.80141    2 GM3+[C05:c:dsp]A_1(a) 
   0.00000   0.01754   0.00000 
   0.00000   0.01754   0.00000 
   0.00000  -0.01754   0.00000 
   0.00000  -0.01754   0.00000 
   0.00000   0.01754   0.00000 
   0.00000   0.01754   0.00000 
   0.00000  -0.01754   0.00000 
   0.00000  -0.01754   0.00000 
   16    5  -2.90845   3.80141    2 GM3+[C05:c:dsp]A_2(a) 
  -0.02653   0.00000   0.00000 
   0.02653   0.00000   0.00000 
   0.02653   0.00000   0.00000 
  -0.02653   0.00000   0.00000 
   0.02653   0.00000   0.00000 
  -0.02653   0.00000   0.00000 
  -0.02653   0.00000   0.00000 
   0.02653   0.00000   0.00000 
   16    6  -0.08604   3.80141    2 GM3+[C05:c:dsp]A_3(a) 
   0.00000   0.00000   0.02325 
   0.00000   0.00000  -0.02325 
   0.00000   0.00000  -0.02325 
   0.00000   0.00000   0.02325 
   0.00000   0.00000   0.02325 
   0.00000   0.00000  -0.02325 
   0.00000   0.00000  -0.02325 
   0.00000   0.00000   0.02325 
   17    1  -1.55608   3.80141    1 GM1+[C06:c:dsp]A_1(a) 
   0.00000   0.01754   0.00000 
   0.00000   0.01754   0.00000 
   0.00000  -0.01754   0.00000 
   0.00000  -0.01754   0.00000 
   0.00000  -0.01754   0.00000 
   0.00000  -0.01754   0.00000 
   0.00000   0.01754   0.00000 
   0.00000   0.01754   0.00000 
   17    2  -2.43062   3.80141    1 GM1+[C06:c:dsp]A_2(a) 
  -0.02653   0.00000   0.00000 
   0.02653   0.00000   0.00000 
   0.02653   0.00000   0.00000 
  -0.02653   0.00000   0.00000 
  -0.02653   0.00000   0.00000 
   0.02653   0.00000   0.00000 
   0.02653   0.00000   0.00000 
  -0.02653   0.00000   0.00000 
   17    3  -0.84296   3.80141    1 GM1+[C06:c:dsp]A_3(a) 
   0.00000   0.00000   0.02325 
   0.00000   0.00000  -0.02325 
   0.00000   0.00000  -0.02325 
   0.00000   0.00000   0.02325 
   0.00000   0.00000  -0.02325 
   0.00000   0.00000   0.02325 
   0.00000   0.00000   0.02325 
   0.00000   0.00000  -0.02325 
   17    4  -1.58458   3.80141    2 GM3+[C06:c:dsp]A_1(a) 
   0.00000   0.01754   0.00000 
   0.00000   0.01754   0.00000 
   0.00000  -0.01754   0.00000 
   0.00000  -0.01754   0.00000 
   0.00000   0.01754   0.00000 
   0.00000   0.01754   0.00000 
   0.00000  -0.01754   0.00000 
   0.00000  -0.01754   0.00000 
   17    5  -3.27695   3.80141    2 GM3+[C06:c:dsp]A_2(a) 
  -0.02653   0.00000   0.00000 
   0.02653   0.00000   0.00000 
   0.02653   0.00000   0.00000 
  -0.02653   0.00000   0.00000 
   0.02653   0.00000   0.00000 
  -0.02653   0.00000   0.00000 
  -0.02653   0.00000   0.00000 
   0.02653   0.00000   0.00000 
   17    6  -0.19251   3.80141    2 GM3+[C06:c:dsp]A_3(a) 
   0.00000   0.00000   0.02325 
   0.00000   0.00000  -0.02325 
   0.00000   0.00000  -0.02325 
   0.00000   0.00000   0.02325 
   0.00000   0.00000   0.02325 
   0.00000   0.00000  -0.02325 
   0.00000   0.00000  -0.02325 
   0.00000   0.00000   0.02325 
   18    1  -2.20302   3.80141    1 GM1+[C07:c:dsp]A_1(a) 
   0.00000   0.01754   0.00000 
   0.00000   0.01754   0.00000 
   0.00000  -0.01754   0.00000 
   0.00000  -0.01754   0.00000 
   0.00000  -0.01754   0.00000 
   0.00000  -0.01754   0.00000 
   0.00000   0.01754   0.00000 
   0.00000   0.01754   0.00000 
   18    2  -1.09137   3.80141    1 GM1+[C07:c:dsp]A_2(a) 
  -0.02653   0.00000   0.00000 
   0.02653   0.00000   0.00000 
   0.02653   0.00000   0.00000 
  -0.02653   0.00000   0.00000 
  -0.02653   0.00000   0.00000 
   0.02653   0.00000   0.00000 
   0.02653   0.00000   0.00000 
  -0.02653   0.00000   0.00000 
   18    3   1.38823   3.80141    1 GM1+[C07:c:dsp]A_3(a) 
   0.00000   0.00000   0.02325 
   0.00000   0.00000  -0.02325 
   0.00000   0.00000  -0.02325 
   0.00000   0.00000   0.02325 
   0.00000   0.00000  -0.02325 
   0.00000   0.00000   0.02325 
   0.00000   0.00000   0.02325 
   0.00000   0.00000  -0.02325 
   18    4  -2.35692   3.80141    2 GM3+[C07:c:dsp]A_1(a) 
   0.00000   0.01754   0.00000 
   0.00000   0.01754   0.00000 
   0.00000  -0.01754   0.00000 
   0.00000  -0.01754   0.00000 
   0.00000   0.01754   0.00000 
   0.00000   0.01754   0.00000 
   0.00000  -0.01754   0.00000 
   0.00000  -0.01754   0.00000 
   18    5  -2.30527   3.80141    2 GM3+[C07:c:dsp]A_2(a) 
  -0.02653   0.00000   0.00000 
   0.02653   0.00000   0.00000 
   0.02653   0.00000   0.00000 
  -0.02653   0.00000   0.00000 
   0.02653   0.00000   0.00000 
  -0.02653   0.00000   0.00000 
  -0.02653   0.00000   0.00000 
   0.02653   0.00000   0.00000 
   18    6  -0.27747   3.80141    2 GM3+[C07:c:dsp]A_3(a) 
   0.00000   0.00000   0.02325 
   0.00000   0.00000  -0.02325 
   0.00000   0.00000  -0.02325 
   0.00000   0.00000   0.02325 
   0.00000   0.00000   0.02325 
   0.00000   0.00000  -0.02325 
   0.00000   0.00000  -0.02325 
   0.00000   0.00000   0.02325 
   19    1  -2.48004   3.80141    1 GM1+[C08:c:dsp]A_1(a) 
   0.00000   0.01754   0.00000 
   0.00000   0.01754   0.00000 
   0.00000  -0.01754   0.00000 
   0.00000  -0.01754   0.00000 
   0.00000  -0.01754   0.00000 
   0.00000  -0.01754   0.00000 
   0.00000   0.01754   0.00000 
   0.00000   0.01754   0.00000 
   19    2  -0.51082   3.80141    1 GM1+[C08:c:dsp]A_2(a) 
  -0.02653   0.00000   0.00000 
   0.02653   0.00000   0.00000 
   0.02653   0.00000   0.00000 
  -0.02653   0.00000   0.00000 
  -0.02653   0.00000   0.00000 
   0.02653   0.00000   0.00000 
   0.02653   0.00000   0.00000 
  -0.02653   0.00000   0.00000 
   19    3   2.60138   3.80141    1 GM1+[C08:c:dsp]A_3(a) 
   0.00000   0.00000   0.02325 
   0.00000   0.00000  -0.02325 
   0.00000   0.00000  -0.02325 
   0.00000   0.00000   0.02325 
   0.00000   0.00000  -0.02325 
   0.00000   0.00000   0.02325 
   0.00000   0.00000   0.02325 
   0.00000   0.00000  -0.02325 
   19    4  -2.35692   3.80141    2 GM3+[C08:c:dsp]A_1(a) 
   0.00000   0.01754   0.00000 
   0.00000   0.01754   0.00000 
   0.00000  -0.01754   0.00000 
   0.00000  -0.01754   0.00000 
   0.00000   0.01754   0.00000 
   0.00000   0.01754   0.00000 
   0.00000  -0.01754   0.00000 
   0.00000  -0.01754   0.00000 
   19    5  -0.91796   3.80141    2 GM3+[C08:c:dsp]A_2(a) 
  -0.02653   0.00000   0.00000 
   0.02653   0.00000   0.00000 
   0.02653   0.00000   0.00000 
  -0.02653   0.00000   0.00000 
   0.02653   0.00000   0.00000 
  -0.02653   0.00000   0.00000 
  -0.02653   0.00000   0.00000 
   0.02653   0.00000   0.00000 
   19    6  -0.27747   3.80141    2 GM3+[C08:c:dsp]A_3(a) 
   0.00000   0.00000   0.02325 
   0.00000   0.00000  -0.02325 
   0.00000   0.00000  -0.02325 
   0.00000   0.00000   0.02325 
   0.00000   0.00000   0.02325 
   0.00000   0.00000  -0.02325 
   0.00000   0.00000  -0.02325 
   0.00000   0.00000   0.02325 
   20    1  -1.48768   3.80141    1 GM1+[C09:c:dsp]A_1(a) 
   0.00000   0.01754   0.00000 
   0.00000   0.01754   0.00000 
   0.00000  -0.01754   0.00000 
   0.00000  -0.01754   0.00000 
   0.00000  -0.01754   0.00000 
   0.00000  -0.01754   0.00000 
   0.00000   0.01754   0.00000 
   0.00000   0.01754   0.00000 
   20    2   0.70496   3.80141    1 GM1+[C09:c:dsp]A_2(a) 
  -0.02653   0.00000   0.00000 
   0.02653   0.00000   0.00000 
   0.02653   0.00000   0.00000 
  -0.02653   0.00000   0.00000 
  -0.02653   0.00000   0.00000 
   0.02653   0.00000   0.00000 
   0.02653   0.00000   0.00000 
  -0.02653   0.00000   0.00000 
   20    3   3.78441   3.80141    1 GM1+[C09:c:dsp]A_3(a) 
   0.00000   0.00000   0.02325 
   0.00000   0.00000  -0.02325 
   0.00000   0.00000  -0.02325 
   0.00000   0.00000   0.02325 
   0.00000   0.00000  -0.02325 
   0.00000   0.00000   0.02325 
   0.00000   0.00000   0.02325 
   0.00000   0.00000  -0.02325 
   20    4  -1.58458   3.80141    2 GM3+[C09:c:dsp]A_1(a) 
   0.00000   0.01754   0.00000 
   0.00000   0.01754   0.00000 
   0.00000  -0.01754   0.00000 
   0.00000  -0.01754   0.00000 
   0.00000   0.01754   0.00000 
   0.00000   0.01754   0.00000 
   0.00000  -0.01754   0.00000 
   0.00000  -0.01754   0.00000 
   20    5   0.05278   3.80141    2 GM3+[C09:c:dsp]A_2(a) 
  -0.02653   0.00000   0.00000 
   0.02653   0.00000   0.00000 
   0.02653   0.00000   0.00000 
  -0.02653   0.00000   0.00000 
   0.02653   0.00000   0.00000 
  -0.02653   0.00000   0.00000 
  -0.02653   0.00000   0.00000 
   0.02653   0.00000   0.00000 
   20    6  -0.19359   3.80141    2 GM3+[C09:c:dsp]A_3(a) 
   0.00000   0.00000   0.02325 
   0.00000   0.00000  -0.02325 
   0.00000   0.00000  -0.02325 
   0.00000   0.00000   0.02325 
   0.00000   0.00000   0.02325 
   0.00000   0.00000  -0.02325 
   0.00000   0.00000  -0.02325 
   0.00000   0.00000   0.02325 
   21    1  -0.18525   3.80141    1 GM1+[C10:c:dsp]A_1(a) 
   0.00000   0.01754   0.00000 
   0.00000   0.01754   0.00000 
   0.00000  -0.01754   0.00000 
   0.00000  -0.01754   0.00000 
   0.00000  -0.01754   0.00000 
   0.00000  -0.01754   0.00000 
   0.00000   0.01754   0.00000 
   0.00000   0.01754   0.00000 
   21    2   1.38071   3.80141    1 GM1+[C10:c:dsp]A_2(a) 
  -0.02653   0.00000   0.00000 
   0.02653   0.00000   0.00000 
   0.02653   0.00000   0.00000 
  -0.02653   0.00000   0.00000 
  -0.02653   0.00000   0.00000 
   0.02653   0.00000   0.00000 
   0.02653   0.00000   0.00000 
  -0.02653   0.00000   0.00000 
   21    3   3.80140   3.80141    1 GM1+[C10:c:dsp]A_3(a) 
   0.00000   0.00000   0.02325 
   0.00000   0.00000  -0.02325 
   0.00000   0.00000  -0.02325 
   0.00000   0.00000   0.02325 
   0.00000   0.00000  -0.02325 
   0.00000   0.00000   0.02325 
   0.00000   0.00000   0.02325 
   0.00000   0.00000  -0.02325 
   21    4  -0.77234   3.80141    2 GM3+[C10:c:dsp]A_1(a) 
   0.00000   0.01754   0.00000 
   0.00000   0.01754   0.00000 
   0.00000  -0.01754   0.00000 
   0.00000  -0.01754   0.00000 
   0.00000   0.01754   0.00000 
   0.00000   0.01754   0.00000 
   0.00000  -0.01754   0.00000 
   0.00000  -0.01754   0.00000 
   21    5  -0.31573   3.80141    2 GM3+[C10:c:dsp]A_2(a) 
  -0.02653   0.00000   0.00000 
   0.02653   0.00000   0.00000 
   0.02653   0.00000   0.00000 
  -0.02653   0.00000   0.00000 
   0.02653   0.00000   0.00000 
  -0.02653   0.00000   0.00000 
  -0.02653   0.00000   0.00000 
   0.02653   0.00000   0.00000 
   21    6  -0.08496   3.80141    2 GM3+[C10:c:dsp]A_3(a) 
   0.00000   0.00000   0.02325 
   0.00000   0.00000  -0.02325 
   0.00000   0.00000  -0.02325 
   0.00000   0.00000   0.02325 
   0.00000   0.00000   0.02325 
   0.00000   0.00000  -0.02325 
   0.00000   0.00000  -0.02325 
   0.00000   0.00000   0.02325 
   22    1   1.45633   3.80141    1 GM1+[C11:c:dsp]A_1(a) 
   0.00000   0.01754   0.00000 
   0.00000   0.01754   0.00000 
   0.00000  -0.01754   0.00000 
   0.00000  -0.01754   0.00000 
   0.00000  -0.01754   0.00000 
   0.00000  -0.01754   0.00000 
   0.00000   0.01754   0.00000 
   0.00000   0.01754   0.00000 
   22    2   1.26083   3.80141    1 GM1+[C11:c:dsp]A_2(a) 
  -0.02653   0.00000   0.00000 
   0.02653   0.00000   0.00000 
   0.02653   0.00000   0.00000 
  -0.02653   0.00000   0.00000 
  -0.02653   0.00000   0.00000 
   0.02653   0.00000   0.00000 
   0.02653   0.00000   0.00000 
  -0.02653   0.00000   0.00000 
   22    3   2.75311   3.80141    1 GM1+[C11:c:dsp]A_3(a) 
   0.00000   0.00000   0.02325 
   0.00000   0.00000  -0.02325 
   0.00000   0.00000  -0.02325 
   0.00000   0.00000   0.02325 
   0.00000   0.00000  -0.02325 
   0.00000   0.00000   0.02325 
   0.00000   0.00000   0.02325 
   0.00000   0.00000  -0.02325 
   22    4   0.77234   3.80141    2 GM3+[C11:c:dsp]A_1(a) 
   0.00000   0.01754   0.00000 
   0.00000   0.01754   0.00000 
   0.00000  -0.01754   0.00000 
   0.00000  -0.01754   0.00000 
   0.00000   0.01754   0.00000 
   0.00000   0.01754   0.00000 
   0.00000  -0.01754   0.00000 
   0.00000  -0.01754   0.00000 
   22    5  -0.31573   3.80141    2 GM3+[C11:c:dsp]A_2(a) 
  -0.02653   0.00000   0.00000 
   0.02653   0.00000   0.00000 
   0.02653   0.00000   0.00000 
  -0.02653   0.00000   0.00000 
   0.02653   0.00000   0.00000 
  -0.02653   0.00000   0.00000 
  -0.02653   0.00000   0.00000 
   0.02653   0.00000   0.00000 
   22    6   0.08496   3.80141    2 GM3+[C11:c:dsp]A_3(a) 
   0.00000   0.00000   0.02325 
   0.00000   0.00000  -0.02325 
   0.00000   0.00000  -0.02325 
   0.00000   0.00000   0.02325 
   0.00000   0.00000   0.02325 
   0.00000   0.00000  -0.02325 
   0.00000   0.00000  -0.02325 
   0.00000   0.00000   0.02325 
   23    1   1.86388   3.80141    1 GM1+[C12:c:dsp]A_1(a) 
   0.00000   0.01754   0.00000 
   0.00000   0.01754   0.00000 
   0.00000  -0.01754   0.00000 
   0.00000  -0.01754   0.00000 
   0.00000  -0.01754   0.00000 
   0.00000  -0.01754   0.00000 
   0.00000   0.01754   0.00000 
   0.00000   0.01754   0.00000 
   23    2   0.42599   3.80141    1 GM1+[C12:c:dsp]A_2(a) 
  -0.02653   0.00000   0.00000 
   0.02653   0.00000   0.00000 
   0.02653   0.00000   0.00000 
  -0.02653   0.00000   0.00000 
  -0.02653   0.00000   0.00000 
   0.02653   0.00000   0.00000 
   0.02653   0.00000   0.00000 
  -0.02653   0.00000   0.00000 
   23    3   1.64119   3.80141    1 GM1+[C12:c:dsp]A_3(a) 
   0.00000   0.00000   0.02325 
   0.00000   0.00000  -0.02325 
   0.00000   0.00000  -0.02325 
   0.00000   0.00000   0.02325 
   0.00000   0.00000  -0.02325 
   0.00000   0.00000   0.02325 
   0.00000   0.00000   0.02325 
   0.00000   0.00000  -0.02325 
   23    4   1.58458   3.80141    2 GM3+[C12:c:dsp]A_1(a) 
   0.00000   0.01754   0.00000 
   0.00000   0.01754   0.00000 
   0.00000  -0.01754   0.00000 
   0.00000  -0.01754   0.00000 
   0.00000   0.01754   0.00000 
   0.00000   0.01754   0.00000 
   0.00000  -0.01754   0.00000 
   0.00000  -0.01754   0.00000 
   23    5   0.05278   3.80141    2 GM3+[C12:c:dsp]A_2(a) 
  -0.02653   0.00000   0.00000 
   0.02653   0.00000   0.00000 
   0.02653   0.00000   0.00000 
  -0.02653   0.00000   0.00000 
   0.02653   0.00000   0.00000 
  -0.02653   0.00000   0.00000 
  -0.02653   0.00000   0.00000 
   0.02653   0.00000   0.00000 
   23    6   0.19359   3.80141    2 GM3+[C12:c:dsp]A_3(a) 
   0.00000   0.00000   0.02325 
   0.00000   0.00000  -0.02325 
   0.00000   0.00000  -0.02325 
   0.00000   0.00000   0.02325 
   0.00000   0.00000   0.02325 
   0.00000   0.00000  -0.02325 
   0.00000   0.00000  -0.02325 
   0.00000   0.00000   0.02325 
